# Supplementary material for: 2-Chloro-3-hydroxy­methyl-6-methoxy­quinoline
Source: Acta Crystallogr Sect E Struct Rep Online. 2009 Dec 19;66(Pt 1):o201. doi: 10.1107/S1600536809054051 (PMC2980227; doi:10.1107/S1600536809054051)
Supplement: Supplementary file 1 [file e-66-0o201-sup1.cif]

##############################################################################
###                                                                        ###
###        Electronic paper (Acta Crystallographica Section E)             ###
###                                                                        ###
##############################################################################
#                                                                            #
# This CIF contains the data in a paper accepted for publication in Acta     #
# Crystallographica Section E. It conforms to the requirements of Notes      #
# for Authors for Section E, and has been peer reviewed under the auspices   #
# of the IUCr Commission on Journals.                                        #
#                                                                            #
# Full details of the Crystallographic Information File format               #
# are given in the paper "The Crystallographic Information File (CIF):       #
# a New Standard Archive File for Crystallography" by S. R. Hall, F. H.      #
# Allen and I. D. Brown [Acta Cryst. (1991), A47, 655-685].                  #
#                                                                            #
# The current version of the core CIF dictionary is obtainable from          #
# ftp://ftp.iucr.org/pub/cif_core.dic. The current version number is 2.4.    #
#                                                                            #
# Software is freely available for graphical display of the structure(s) in  #
# this CIF.  For information consult the CIF home page http://www.iucr.org/  #
# cif/home.html                                                              #
#                                                                            #
# This file may be used for bona fide research purposes within the           #
# scientific community so long as proper attribution is given to the journal # 
# article from which it was obtained.                                        #
#                                                                            #
##############################################################################
                                             
data_global
_audit_creation_method     SHELXL-97
_journal_date_recd_electronic     2009-12-12
_journal_date_accepted     2009-12-15
_journal_name_full     'Acta Crystallographica, Section E'
_journal_year     2010
_journal_volume     66
_journal_issue      1
_journal_page_first     o201
_journal_page_last     o201
_journal_paper_category     QO
_journal_coeditor_code     BT5140
_publ_contact_author
;
     Dr. Seik Weng Ng
     Department of Chemistry
     University of Malaya
     50603 Kuala Lumpur
     Malaysia
;
_publ_contact_author_email     seikweng@um.edu.my
_publ_contact_author_fax     '03 7967 4193'
_publ_contact_author_phone     '03 7967 6778'
_publ_section_title
;
2-Chloro-3-hydroxymethyl-6-methoxyquinoline
;
loop_
    _publ_author_name
    _publ_author_address
    'Khan, F. Nawaz'
;
Chemistry Division
School of Science and Humanities
VIT University
Vellore 632 014, Tamil Nadu
India
;
    'Mohana Roopan, S.'
;
Chemistry Division
School of Science and Humanities
VIT University
Vellore 632 014, Tamil Nadu
India
;
    'Hathwar, Venkatesha R.'
;
Solid State and Structural Chemistry Unit
Indian Institute of Science
Bangalore 560 012, Karnataka
India
;
    'Ng, Seik Weng'
;
Department of Chemistry
University of Malaya
50603 Kuala Lumpur
Malaysia
;
_publ_section_synopsis     .
data_I
_audit_creation_method     SHELXL-97
_chemical_name_systematic
;
2-Chloro-3-hydroxymethyl-6-methoxyquinoline
;
_chemical_name_common     ?
_chemical_formula_moiety     'C11 H10 Cl N O2'
_chemical_formula_sum     'C11 H10 Cl N O2'
_chemical_formula_iupac     'C11 H10 Cl N O2'
_chemical_formula_weight     223.65
_chemical_melting_point     ?
_symmetry_cell_setting     Monoclinic
_symmetry_space_group_name_H-M     'P 21/n'
_symmetry_space_group_name_Hall     '-P 2yn'
loop_
    _symmetry_equiv_pos_as_xyz
    'x, y, z'
    '-x+1/2, y+1/2, -z+1/2'
    '-x, -y, -z'
    'x-1/2, -y-1/2, z-1/2'
_cell_length_a     6.9738(3)
_cell_length_b     21.4668(9)
_cell_length_c     7.3479(4)
_cell_angle_alpha     90.00
_cell_angle_beta     108.220(5)
_cell_angle_gamma     90.00
_cell_volume     1044.87(8)
_cell_formula_units_Z     4
_cell_measurement_reflns_used     1941
_cell_measurement_theta_min     3.1
_cell_measurement_theta_max     25.5
_cell_measurement_temperature     293(2)
_exptl_crystal_description     Block
_exptl_crystal_colour     Colorless
_exptl_crystal_size_max     0.28
_exptl_crystal_size_mid     0.21
_exptl_crystal_size_min     0.20
_exptl_crystal_density_diffrn     1.422
_exptl_crystal_density_meas     ?
_exptl_crystal_density_method     'not measured'
_exptl_crystal_F_000     464
_exptl_absorpt_coefficient_mu     0.343
_exptl_absorpt_correction_type     Multi-scan
_exptl_absorpt_process_details     '(SADABS; Sheldrick, 1996)'
_exptl_absorpt_correction_T_min     0.9101
_exptl_absorpt_correction_T_max     0.9346
_diffrn_ambient_temperature     293(2)
_diffrn_radiation_type     MoK\a
_diffrn_radiation_wavelength     0.71073
_diffrn_radiation_source     'fine-focus sealed tube'
_diffrn_radiation_monochromator     graphite
_diffrn_measurement_device_type     'Bruker SMART area-detector diffractometer'
_diffrn_measurement_method     '\f and \w scans'
_diffrn_detector_area_resol_mean     ?
_diffrn_reflns_number     11517
_diffrn_reflns_av_R_equivalents     0.0354
_diffrn_reflns_av_sigmaI/netI     0.0395
_diffrn_reflns_theta_min     3.07
_diffrn_reflns_theta_max     27.49
_diffrn_reflns_theta_full     27.49
_diffrn_measured_fraction_theta_max     0.981
_diffrn_measured_fraction_theta_full     0.981
_diffrn_reflns_limit_h_min     -9
_diffrn_reflns_limit_h_max     8
_diffrn_reflns_limit_k_min     -26
_diffrn_reflns_limit_k_max     27
_diffrn_reflns_limit_l_min     -9
_diffrn_reflns_limit_l_max     9
_diffrn_standards_number     0
_diffrn_standards_interval_count     0
_diffrn_standards_interval_time     0
_diffrn_standards_decay_%     0
_reflns_number_total     2348
_reflns_number_gt     1487
_reflns_threshold_expression     I>2\s(I)
_refine_ls_structure_factor_coef     Fsqd
_refine_ls_matrix_type     full
_refine_ls_R_factor_all     0.0748
_refine_ls_R_factor_gt     0.0414
_refine_ls_wR_factor_gt     0.0990
_refine_ls_wR_factor_ref     0.1083
_refine_ls_goodness_of_fit_ref     0.965
_refine_ls_restrained_S_all     0.965
_refine_ls_number_reflns     2348
_refine_ls_number_parameters     138
_refine_ls_number_restraints     0
_refine_ls_hydrogen_treatment     constr
_refine_ls_weighting_scheme     calc
_refine_ls_weighting_details
                 'calc w=1/[\s^2^(Fo^2^)+(0.0580P)^2^] where P=(Fo^2^+2Fc^2^)/3'
_atom_sites_solution_hydrogens     geom
_atom_sites_solution_primary     direct
_atom_sites_solution_secondary     difmap
_refine_ls_shift/su_max     0.001
_refine_ls_shift/su_mean     0.001
_refine_diff_density_max     0.205
_refine_diff_density_min     -0.250
_refine_ls_extinction_method     none
_refine_ls_extinction_coef     ?
loop_
    _atom_type_symbol
    _atom_type_description
    _atom_type_scat_dispersion_real
    _atom_type_scat_dispersion_imag
    _atom_type_scat_source
    'C' 'C' 0.0033 0.0016
                         'International Tables Vol C Tables 4.2.6.8 and 6.1.1.4'
    'H' 'H' 0.0000 0.0000
                         'International Tables Vol C Tables 4.2.6.8 and 6.1.1.4'
    'N' 'N' 0.0061 0.0033
                         'International Tables Vol C Tables 4.2.6.8 and 6.1.1.4'
    'O' 'O' 0.0106 0.0060
                         'International Tables Vol C Tables 4.2.6.8 and 6.1.1.4'
    'Cl' 'Cl' 0.1484 0.1585
                         'International Tables Vol C Tables 4.2.6.8 and 6.1.1.4'
_computing_data_collection     'SMART (Bruker, 2004)'
_computing_cell_refinement     'SAINT (Bruker, 2004)'
_computing_data_reduction     'SAINT (Bruker, 2004)'
_computing_structure_solution     'SHELXS97 (Sheldrick, 2008)'
_computing_structure_refinement     'SHELXL97 (Sheldrick, 2008)'
_computing_molecular_graphics     'X-SEED (Barbour, 2001)'
_computing_publication_material     'publCIF (Westrip, 2010)'
loop_
    _atom_site_type_symbol
    _atom_site_label
    _atom_site_fract_x
    _atom_site_fract_y
    _atom_site_fract_z
    _atom_site_U_iso_or_equiv
    _atom_site_adp_type
    _atom_site_calc_flag
    _atom_site_refinement_flags
    _atom_site_occupancy
    _atom_site_disorder_assembly
    _atom_site_disorder_group
    Cl Cl1 0.33210(8) 0.65210(2) 0.10064(7) 0.0648(2) Uani d . 1 . .
    O O1 0.97027(18) 0.59162(7) 0.33602(19) 0.0672(4) Uani d . 1 . .
    H H1 1.0200 0.5790 0.2554 0.101 Uiso calc R 1 . .
    O O2 0.4314(2) 0.29302(7) 0.3876(2) 0.0766(5) Uani d . 1 . .
    N N1 0.2607(2) 0.53770(7) 0.16969(18) 0.0446(4) Uani d . 1 . .
    C C1 0.4061(3) 0.57605(8) 0.1763(2) 0.0430(4) Uani d . 1 . .
    C C2 0.6156(2) 0.56246(8) 0.2401(2) 0.0408(4) Uani d . 1 . .
    C C3 0.6650(2) 0.50291(8) 0.2994(2) 0.0437(4) Uani d . 1 . .
    H H3 0.8004 0.4916 0.3461 0.052 Uiso calc R 1 . .
    C C4 0.5149(2) 0.45775(8) 0.2917(2) 0.0390(4) Uani d . 1 . .
    C C5 0.5600(3) 0.39542(9) 0.3483(2) 0.0494(5) Uani d . 1 . .
    H H5 0.6935 0.3821 0.3926 0.059 Uiso calc R 1 . .
    C C6 0.4070(3) 0.35449(9) 0.3379(2) 0.0526(5) Uani d . 1 . .
    C C7 0.2053(3) 0.37443(9) 0.2741(2) 0.0546(5) Uani d . 1 . .
    H H7 0.1027 0.3463 0.2698 0.065 Uiso calc R 1 . .
    C C8 0.1583(3) 0.43397(9) 0.2189(2) 0.0507(5) Uani d . 1 . .
    H H8 0.0238 0.4463 0.1758 0.061 Uiso calc R 1 . .
    C C9 0.3120(2) 0.47761(8) 0.2261(2) 0.0405(4) Uani d . 1 . .
    C C10 0.7702(3) 0.61178(9) 0.2442(3) 0.0528(5) Uani d . 1 . .
    H H10A 0.7575 0.6240 0.1138 0.063 Uiso calc R 1 . .
    H H10B 0.7430 0.6482 0.3103 0.063 Uiso calc R 1 . .
    C C11 0.6296(4) 0.26820(11) 0.4324(4) 0.0912(8) Uani d . 1 . .
    H H11A 0.6799 0.2747 0.3263 0.137 Uiso calc R 1 . .
    H H11B 0.6264 0.2244 0.4573 0.137 Uiso calc R 1 . .
    H H11C 0.7163 0.2887 0.5439 0.137 Uiso calc R 1 . .
loop_
    _atom_site_aniso_label
    _atom_site_aniso_U_11
    _atom_site_aniso_U_22
    _atom_site_aniso_U_33
    _atom_site_aniso_U_12
    _atom_site_aniso_U_13
    _atom_site_aniso_U_23
    Cl1 0.0574(3) 0.0603(3) 0.0736(4) 0.0151(2) 0.0158(3) 0.0111(3)
    O1 0.0365(8) 0.0931(11) 0.0762(9) -0.0030(7) 0.0235(7) -0.0079(8)
    O2 0.0887(12) 0.0522(9) 0.0807(10) 0.0010(8) 0.0147(8) 0.0016(7)
    N1 0.0306(8) 0.0591(9) 0.0412(8) 0.0057(7) 0.0069(6) -0.0035(7)
    C1 0.0389(10) 0.0539(10) 0.0365(9) 0.0122(8) 0.0123(8) -0.0006(8)
    C2 0.0347(9) 0.0573(11) 0.0341(8) 0.0033(8) 0.0161(7) -0.0036(8)
    C3 0.0277(9) 0.0628(11) 0.0403(9) 0.0106(8) 0.0103(7) -0.0021(8)
    C4 0.0328(9) 0.0524(10) 0.0307(8) 0.0059(8) 0.0083(7) -0.0051(7)
    C5 0.0420(11) 0.0593(12) 0.0428(10) 0.0127(9) 0.0076(8) -0.0032(9)
    C6 0.0589(13) 0.0534(12) 0.0427(10) -0.0005(9) 0.0119(9) -0.0073(9)
    C7 0.0504(12) 0.0631(13) 0.0476(10) -0.0115(10) 0.0115(9) -0.0095(9)
    C8 0.0334(10) 0.0698(13) 0.0443(10) -0.0022(9) 0.0056(8) -0.0093(9)
    C9 0.0334(9) 0.0559(11) 0.0304(8) 0.0047(8) 0.0070(7) -0.0069(8)
    C10 0.0433(11) 0.0653(12) 0.0547(11) 0.0001(9) 0.0223(9) 0.0013(10)
    C11 0.113(2) 0.0600(14) 0.1016(18) 0.0275(14) 0.0342(16) 0.0121(13)
loop_
    _geom_bond_atom_site_label_1
    _geom_bond_atom_site_label_2
    _geom_bond_site_symmetry_2
    _geom_bond_distance
    _geom_bond_publ_flag
    Cl1 C1 . 1.7496(18) ?
    O1 C10 . 1.414(2) ?
    O1 H1 . 0.8200 ?
    O2 C6 . 1.366(2) ?
    O2 C11 . 1.421(3) ?
    N1 C1 . 1.295(2) ?
    N1 C9 . 1.368(2) ?
    C1 C2 . 1.418(2) ?
    C2 C3 . 1.360(2) ?
    C2 C10 . 1.505(2) ?
    C3 C4 . 1.415(2) ?
    C3 H3 . 0.9300 ?
    C4 C5 . 1.407(2) ?
    C4 C9 . 1.411(2) ?
    C5 C6 . 1.366(2) ?
    C5 H5 . 0.9300 ?
    C6 C7 . 1.403(3) ?
    C7 C8 . 1.350(3) ?
    C7 H7 . 0.9300 ?
    C8 C9 . 1.412(2) ?
    C8 H8 . 0.9300 ?
    C10 H10A . 0.9700 ?
    C10 H10B . 0.9700 ?
    C11 H11A . 0.9600 ?
    C11 H11B . 0.9600 ?
    C11 H11C . 0.9600 ?
loop_
    _geom_angle_atom_site_label_1
    _geom_angle_atom_site_label_2
    _geom_angle_atom_site_label_3
    _geom_angle_site_symmetry_1
    _geom_angle_site_symmetry_3
    _geom_angle
    _geom_angle_publ_flag
    C10 O1 H1 . . 109.5 ?
    C6 O2 C11 . . 117.08(18) ?
    C1 N1 C9 . . 117.42(14) ?
    N1 C1 C2 . . 126.53(16) ?
    N1 C1 Cl1 . . 115.57(13) ?
    C2 C1 Cl1 . . 117.90(14) ?
    C3 C2 C1 . . 115.52(16) ?
    C3 C2 C10 . . 123.17(16) ?
    C1 C2 C10 . . 121.30(16) ?
    C2 C3 C4 . . 121.42(16) ?
    C2 C3 H3 . . 119.3 ?
    C4 C3 H3 . . 119.3 ?
    C5 C4 C9 . . 119.71(16) ?
    C5 C4 C3 . . 123.07(16) ?
    C9 C4 C3 . . 117.21(15) ?
    C6 C5 C4 . . 119.79(17) ?
    C6 C5 H5 . . 120.1 ?
    C4 C5 H5 . . 120.1 ?
    O2 C6 C5 . . 125.23(18) ?
    O2 C6 C7 . . 114.34(18) ?
    C5 C6 C7 . . 120.43(18) ?
    C8 C7 C6 . . 120.86(18) ?
    C8 C7 H7 . . 119.6 ?
    C6 C7 H7 . . 119.6 ?
    C7 C8 C9 . . 120.44(17) ?
    C7 C8 H8 . . 119.8 ?
    C9 C8 H8 . . 119.8 ?
    N1 C9 C4 . . 121.87(16) ?
    N1 C9 C8 . . 119.38(15) ?
    C4 C9 C8 . . 118.75(16) ?
    O1 C10 C2 . . 112.82(16) ?
    O1 C10 H10A . . 109.0 ?
    C2 C10 H10A . . 109.0 ?
    O1 C10 H10B . . 109.0 ?
    C2 C10 H10B . . 109.0 ?
    H10A C10 H10B . . 107.8 ?
    O2 C11 H11A . . 109.5 ?
    O2 C11 H11B . . 109.5 ?
    H11A C11 H11B . . 109.5 ?
    O2 C11 H11C . . 109.5 ?
    H11A C11 H11C . . 109.5 ?
    H11B C11 H11C . . 109.5 ?
loop_
    _geom_torsion_atom_site_label_1
    _geom_torsion_atom_site_label_2
    _geom_torsion_atom_site_label_3
    _geom_torsion_atom_site_label_4
    _geom_torsion_site_symmetry_1
    _geom_torsion_site_symmetry_2
    _geom_torsion_site_symmetry_3
    _geom_torsion_site_symmetry_4
    _geom_torsion
    _geom_torsion_publ_flag
    C9 N1 C1 C2 . . . . -1.4(2) ?
    C9 N1 C1 Cl1 . . . . 179.45(10) ?
    N1 C1 C2 C3 . . . . 0.1(2) ?
    Cl1 C1 C2 C3 . . . . 179.24(12) ?
    N1 C1 C2 C10 . . . . -178.78(16) ?
    Cl1 C1 C2 C10 . . . . 0.4(2) ?
    C1 C2 C3 C4 . . . . 1.7(2) ?
    C10 C2 C3 C4 . . . . -179.43(15) ?
    C2 C3 C4 C5 . . . . 178.76(15) ?
    C2 C3 C4 C9 . . . . -2.1(2) ?
    C9 C4 C5 C6 . . . . 0.5(2) ?
    C3 C4 C5 C6 . . . . 179.60(16) ?
    C11 O2 C6 C5 . . . . -7.7(3) ?
    C11 O2 C6 C7 . . . . 173.00(17) ?
    C4 C5 C6 O2 . . . . 179.68(15) ?
    C4 C5 C6 C7 . . . . -1.1(3) ?
    O2 C6 C7 C8 . . . . -179.55(16) ?
    C5 C6 C7 C8 . . . . 1.1(3) ?
    C6 C7 C8 C9 . . . . -0.6(3) ?
    C1 N1 C9 C4 . . . . 0.9(2) ?
    C1 N1 C9 C8 . . . . -179.17(15) ?
    C5 C4 C9 N1 . . . . 179.93(14) ?
    C3 C4 C9 N1 . . . . 0.8(2) ?
    C5 C4 C9 C8 . . . . 0.0(2) ?
    C3 C4 C9 C8 . . . . -179.16(14) ?
    C7 C8 C9 N1 . . . . -179.89(15) ?
    C7 C8 C9 C4 . . . . 0.1(2) ?
    C3 C2 C10 O1 . . . . -6.8(2) ?
    C1 C2 C10 O1 . . . . 171.94(14) ?
loop_
    _geom_hbond_atom_site_label_D
    _geom_hbond_atom_site_label_H
    _geom_hbond_atom_site_label_A
    _geom_hbond_site_symmetry_A
    _geom_hbond_distance_DH
    _geom_hbond_distance_HA
    _geom_hbond_distance_DA
    _geom_hbond_angle_DHA
    _geom_hbond_publ_flag
    O1 H1 N1 1_655 0.82 2.16 2.913(2) 153 yes
