# Supplementary material for: 2-Chloro-3-hydroxy­methyl-6-methoxy­quinoline
Source: Acta Crystallogr Sect E Struct Rep Online. 2009 Dec 19;66(Pt 1):o201. doi: 10.1107/S1600536809054051 (PMC2980227; doi:10.1107/S1600536809054051)
Supplement: Supplementary file 2 [file e-66-0o201-Isup2.hkl]

# 
# h,k,l, Fc-squared, Fo-squared, sigma(Fo-squared) and status flag 
# 
data_I
_shelx_title '  P21/n' 
_shelx_refln_list_code          4 
_shelx_F_calc_maximum      155.64 
_exptl_crystal_F_000       464.00 
_reflns_d_resolution_high  0.7698 
 
loop_ 
 _symmetry_equiv_pos_as_xyz 
 'x, y, z' 
 '-x+1/2, y+1/2, -z+1/2' 
 '-x, -y, -z' 
 'x-1/2, -y-1/2, z-1/2' 
 
_cell_length_a     6.9738 
_cell_length_b    21.4668 
_cell_length_c     7.3479 
_cell_angle_alpha  90.000 
_cell_angle_beta  108.220 
_cell_angle_gamma  90.000 
 
_shelx_F_squared_multiplier     1.000 
 
loop_ 
 _refln_index_h 
 _refln_index_k 
 _refln_index_l 
 _refln_F_squared_calc 
 _refln_F_squared_meas 
 _refln_F_squared_sigma 
 _refln_observed_status 
   2   0   0      880.46      824.65     10.61 o 
   4   0   0       37.80       35.14      4.63 o 
   6   0   0      122.60      112.95     11.09 o 
   8   0   0        5.62       -0.08      5.43 o 
   1   1   0     5536.18     5218.51     25.29 o 
   2   1   0     2997.75     2961.22     11.09 o 
   3   1   0     1284.27     1307.62     10.11 o 
   4   1   0      805.76      779.13     16.37 o 
   5   1   0       18.35       16.27      2.88 o 
   6   1   0       64.30       65.09      4.63 o 
   7   1   0        0.05       -0.30      3.11 o 
   8   1   0       24.66       28.25      4.76 o 
   1   2   0      125.82      108.72      1.37 o 
   2   2   0      185.30      193.19      2.45 o 
   3   2   0        3.15        2.28      1.02 o 
   4   2   0      247.71      249.18      5.90 o 
   5   2   0      166.79      160.67      5.61 o 
   6   2   0       17.95       24.42      3.49 o 
   7   2   0       17.30       16.36      3.23 o 
   8   2   0        4.90        0.74      4.27 o 
   1   3   0      784.12      787.12      5.18 o 
   2   3   0     1562.02     1545.82      9.10 o 
   3   3   0      212.35      200.60      3.96 o 
   4   3   0       49.90       49.94      3.04 o 
   5   3   0      108.39      106.85      4.79 o 
   6   3   0      297.89      288.41      8.74 o 
   7   3   0        6.69        5.93      3.91 o 
   8   3   0        9.84        8.27      4.40 o 
   0   4   0     3286.43     3108.05     14.44 o 
   1   4   0     1153.89     1124.12      8.77 o 
   2   4   0        6.86        5.03      0.62 o 
   3   4   0       74.35       80.00      3.06 o 
   4   4   0        2.69       11.58      2.11 o 
   5   4   0      753.74      744.23     11.66 o 
   6   4   0        1.47        1.11      3.05 o 
   7   4   0      113.90      119.43      7.40 o 
   8   4   0       10.25       11.13      4.48 o 
   1   5   0     2296.46     2215.74     15.05 o 
   2   5   0      356.81      350.90      3.74 o 
   3   5   0      242.74      252.52      4.87 o 
   4   5   0      969.25      982.29     15.11 o 
   5   5   0      448.11      406.25      9.57 o 
   6   5   0        5.86        4.42      3.12 o 
   7   5   0       12.84        7.08      4.34 o 
   8   5   0        2.36        3.26      6.02 o 
   0   6   0       60.83       65.07      2.50 o 
   1   6   0       53.92       61.62      1.79 o 
   2   6   0     2347.74     2361.30     14.27 o 
   3   6   0      823.97      916.41     11.86 o 
   4   6   0       89.29       89.53      4.28 o 
   5   6   0      346.28      358.20      9.03 o 
   6   6   0      197.60      190.23      7.39 o 
   7   6   0       88.37       73.38      5.48 o 
   8   6   0       20.81       30.19      5.97 o 
   1   7   0       74.16       64.53      2.21 o 
   2   7   0      629.76      709.36      9.46 o 
   3   7   0      820.58      864.33     16.16 o 
   4   7   0       76.68       66.86      3.65 o 
   5   7   0      377.83      401.79     10.58 o 
   6   7   0       80.32       74.29      5.04 o 
   7   7   0       67.34       67.22      5.46 o 
   8   7   0       13.26       16.11      9.36 o 
   0   8   0      203.78      195.13      5.63 o 
   1   8   0      966.95      889.79      7.89 o 
   2   8   0     1274.65     1312.25      9.99 o 
   3   8   0      141.98      141.64      8.33 o 
   4   8   0       47.44       44.16      3.23 o 
   5   8   0        0.11       -0.19      2.73 o 
   6   8   0       13.76       19.13      3.61 o 
   7   8   0       39.45       45.28      5.26 o 
   8   8   0       50.08       61.55      8.83 o 
   1   9   0       48.17       50.43      2.49 o 
   2   9   0       59.14       44.49      2.21 o 
   3   9   0       53.19       51.41      3.50 o 
   4   9   0      215.12      212.09      7.15 o 
   5   9   0       36.38       42.04      4.66 o 
   6   9   0        1.00        1.99      3.38 o 
   7   9   0        0.32        1.58      4.18 o 
   8   9   0        1.12       11.64      7.90 o 
   0  10   0      608.84      627.77     10.34 o 
   1  10   0       73.44       78.06      2.79 o 
   2  10   0      533.18      543.39      6.93 o 
   3  10   0        3.79        2.55      2.10 o 
   4  10   0      133.72      134.61      5.95 o 
   5  10   0        2.80        3.52      2.68 o 
   6  10   0       50.09       55.72      5.71 o 
   7  10   0        0.01       -1.07      4.85 o 
   8  10   0       17.85       25.10      6.43 o 
   1  11   0      667.46      635.31      7.73 o 
   2  11   0      820.17      822.37     11.51 o 
   3  11   0       10.00       11.94      2.90 o 
   4  11   0      213.64      213.96     13.23 o 
   5  11   0       56.98       59.50      4.64 o 
   6  11   0        8.39        7.79      4.31 o 
   7  11   0        3.74       10.52      5.07 o 
   0  12   0       30.86       49.07      4.29 o 
   1  12   0      462.02      428.21      6.64 o 
   2  12   0       41.74       38.98      2.73 o 
   3  12   0      150.01      152.32      6.39 o 
   4  12   0      447.88      454.72     13.69 o 
   5  12   0       68.84       73.40      6.58 o 
   6  12   0       61.64       58.61      6.17 o 
   7  12   0       69.65       72.84      8.62 o 
   1  13   0      134.31      127.50      4.23 o 
   2  13   0       51.38       53.83      3.32 o 
   3  13   0     1195.37     1223.18     17.69 o 
   4  13   0      617.31      621.91     15.57 o 
   5  13   0        6.22        2.06      2.94 o 
   6  13   0       14.61       24.29      4.52 o 
   7  13   0        1.33       -0.26      4.90 o 
   0  14   0      611.93      615.49     12.35 o 
   1  14   0      539.21      528.11      8.64 o 
   2  14   0       11.06       11.20      2.22 o 
   3  14   0       53.47       50.29      3.86 o 
   4  14   0      538.59      495.47     15.98 o 
   5  14   0       68.61       54.54      4.64 o 
   6  14   0       49.09       60.67      7.83 o 
   7  14   0        6.75        8.04      5.45 o 
   1  15   0        2.75        4.55      1.90 o 
   2  15   0       32.75       35.92      3.84 o 
   3  15   0       23.27       20.11      2.88 o 
   4  15   0       27.61       32.52      3.69 o 
   5  15   0       34.45       21.10      3.38 o 
   6  15   0       27.06       12.16      4.53 o 
   7  15   0        0.14        2.41      5.43 o 
   0  16   0      398.86      410.23     10.87 o 
   1  16   0       28.85       28.96      2.53 o 
   2  16   0        4.51        4.16      2.56 o 
   3  16   0       89.29       95.58      4.54 o 
   4  16   0       12.42       19.88      3.11 o 
   5  16   0       11.73       13.66      3.37 o 
   6  16   0        3.13        7.23      5.43 o 
   7  16   0        2.71        0.44      6.49 o 
   1  17   0       82.77       75.61      3.86 o 
   2  17   0      115.73      112.68      5.41 o 
   3  17   0      152.07      153.35      6.24 o 
   4  17   0       11.70       12.24      2.88 o 
   5  17   0       40.27       38.49      4.71 o 
   6  17   0        6.59        7.08      4.70 o 
   0  18   0        0.59        1.01      2.69 o 
   1  18   0      338.38      329.13      7.94 o 
   2  18   0        0.59        2.30      2.76 o 
   3  18   0      110.68      112.96      5.05 o 
   4  18   0       18.52       19.59      2.97 o 
   5  18   0       44.43       47.54      4.84 o 
   6  18   0        7.48        6.16      4.76 o 
   1  19   0      100.95       96.89      4.47 o 
   2  19   0        4.50        1.11      2.73 o 
   3  19   0       22.32       19.82      2.90 o 
   4  19   0       14.35       18.44      3.21 o 
   5  19   0        4.90        4.96      3.80 o 
   6  19   0       13.55       14.14      4.88 o 
   0  20   0      164.12      149.92      6.99 o 
   1  20   0       76.71       64.38      3.90 o 
   2  20   0        9.91        7.23      2.88 o 
   3  20   0        5.77        2.46      2.70 o 
   4  20   0        2.15        1.85      3.33 o 
   5  20   0        4.59        4.33      4.06 o 
   1  21   0        6.66       10.28      2.61 o 
   2  21   0        0.40        6.26      3.55 o 
   3  21   0       21.11       18.79      3.38 o 
   4  21   0       31.15       27.65      4.26 o 
   5  21   0       14.93       14.38      5.51 o 
   0  22   0       58.39       60.58      4.92 o 
   1  22   0        8.04       12.59      2.76 o 
   2  22   0       10.68        7.99      3.62 o 
   3  22   0        3.76        5.32      3.51 o 
   4  22   0       30.10       34.45      5.79 o 
   5  22   0        7.23       10.22      6.42 o 
   1  23   0       29.99       28.97      3.26 o 
   2  23   0        3.64        1.55      3.70 o 
   3  23   0       42.52       43.37      4.74 o 
   4  23   0        0.35       -1.37      5.89 o 
   0  24   0       14.83       22.10      4.77 o 
   1  24   0       23.29       23.41      3.68 o 
   2  24   0       12.60       14.26      4.43 o 
   3  24   0        7.26        9.30      4.33 o 
   4  24   0       20.12       17.12      7.95 o 
   1  25   0        7.29        7.15      4.03 o 
   2  25   0       39.66       43.90      4.62 o 
   3  25   0        0.42       -3.13      4.37 o 
   0  26   0       51.26       62.04      7.78 o 
   1  26   0        0.83       -1.35      3.94 o 
   2  26   0        8.30        7.24      4.95 o 
   3  26   0        2.53        3.89     12.41 o 
   1  27   0        9.23        6.06      8.44 o 
   2  27   0       21.13       12.78     12.50 o 
  -7   0   1       10.85        3.93      5.67 o 
  -5   0   1      847.80      921.29     58.61 o 
  -3   0   1      112.31      104.55      3.55 o 
  -1   0   1     5461.74     5197.89     21.28 o 
   1   0   1     1402.42     1444.56     10.98 o 
   3   0   1      820.96      919.57     31.03 o 
   5   0   1        0.02       -1.29      4.43 o 
   7   0   1        1.73       -1.35      4.73 o 
  -8   1   1       38.78       31.06      5.30 o 
  -7   1   1       71.20       68.68      6.16 o 
  -6   1   1       50.42       35.22      4.44 o 
  -5   1   1        0.10        1.28      2.52 o 
  -4   1   1       48.08       55.16      2.36 o 
  -3   1   1      865.95      878.67      7.39 o 
  -2   1   1     1465.27     1440.17      6.70 o 
  -1   1   1        2.94        2.67      0.68 o 
   0   1   1       21.15       21.78      0.75 o 
   1   1   1     2742.57     2749.76     19.86 o 
   2   1   1     1148.34     1230.90      9.47 o 
   3   1   1     1593.93     1731.97     24.76 o 
   4   1   1       39.02       41.11      4.95 o 
   5   1   1       51.38       64.82      4.26 o 
   6   1   1       69.45       69.05      5.02 o 
   7   1   1        0.09       -3.87      3.23 o 
   8   1   1       24.78       26.95     11.01 o 
  -8   2   1       22.90       14.89      4.64 o 
  -7   2   1        0.68        0.89      3.41 o 
  -6   2   1       21.88       22.28      4.00 o 
  -5   2   1       54.66       57.37      3.92 o 
  -4   2   1      163.40      170.79      5.09 o 
  -3   2   1     1184.45     1296.92      7.38 o 
  -2   2   1      219.69      229.77      2.27 o 
  -1   2   1      381.47      352.64      2.66 o 
   0   2   1      448.93      454.10      2.73 o 
   1   2   1      754.68      764.15      5.28 o 
   2   2   1     2530.52     2532.00     13.82 o 
   3   2   1      371.05      455.98      6.59 o 
   4   2   1      335.59      306.48      7.57 o 
   5   2   1       14.85       15.37      3.05 o 
   6   2   1        7.46        3.74      3.26 o 
   7   2   1       56.73       65.60      4.72 o 
   8   2   1       11.11       -0.89      8.57 o 
  -8   3   1       87.11       77.56      6.11 o 
  -7   3   1        1.35        0.18      3.53 o 
  -6   3   1      448.39      468.81     14.38 o 
  -5   3   1      256.53      253.83      7.17 o 
  -4   3   1      100.87      132.59      4.46 o 
  -3   3   1     2542.05     2662.26     11.06 o 
  -2   3   1     4084.21     4009.41     22.37 o 
  -1   3   1      954.01      926.95      5.12 o 
   0   3   1        0.26        0.38      0.56 o 
   1   3   1      451.64      453.90      3.81 o 
   2   3   1      294.58      332.51      3.71 o 
   3   3   1     1278.97     1393.22     11.30 o 
   4   3   1       66.40       61.10      3.42 o 
   5   3   1       63.43       59.62      3.91 o 
   6   3   1       67.99       66.76      4.99 o 
   7   3   1        1.51        0.92      3.67 o 
   8   3   1       18.12       10.22      9.42 o 
  -8   4   1        0.99        2.99      4.30 o 
  -7   4   1        0.42       -2.12      3.58 o 
  -6   4   1      612.12      570.82     11.76 o 
  -5   4   1     1053.78     1045.61     14.02 o 
  -4   4   1        0.08        2.18      1.56 o 
  -3   4   1     1276.43     1328.84      8.79 o 
  -2   4   1      134.07      144.37      2.21 o 
  -1   4   1      340.41      364.58      2.75 o 
   0   4   1      766.39      750.92      6.80 o 
   1   4   1     2192.27     2164.24     13.47 o 
   2   4   1     1286.75     1312.27      8.70 o 
   3   4   1       68.22       50.92      2.47 o 
   4   4   1       13.99       11.69      1.99 o 
   5   4   1      159.71      183.01      6.27 o 
   6   4   1      230.56      220.01      8.28 o 
   7   4   1       57.50       54.92      5.52 o 
   8   4   1       61.44       70.69     10.79 o 
  -8   5   1        4.91        1.72      4.34 o 
  -7   5   1      113.66      132.38      9.26 o 
  -6   5   1        2.57        9.11      3.12 o 
  -5   5   1       15.24       13.61      2.58 o 
  -4   5   1      183.33      208.47      5.25 o 
  -3   5   1       65.82       88.17      2.48 o 
  -2   5   1       31.47       32.75      1.30 o 
  -1   5   1     2427.22     2364.44     13.07 o 
   0   5   1      120.02      109.80      1.91 o 
   1   5   1      920.87      938.88     12.28 o 
   2   5   1      172.24      205.51      3.54 o 
   3   5   1       48.77       46.83      2.70 o 
   4   5   1        9.86        6.38      2.16 o 
   5   5   1     1124.70     1051.61     15.53 o 
   6   5   1        0.17        2.18      3.07 o 
   7   5   1       10.84       15.61      4.81 o 
   8   5   1        1.95        1.66      8.18 o 
  -8   6   1        0.18       -3.24      5.13 o 
  -7   6   1        0.25        2.37      3.43 o 
  -6   6   1      153.18      148.17      7.15 o 
  -5   6   1        1.27        0.96      2.44 o 
  -4   6   1       90.63       86.51      3.93 o 
  -3   6   1     1314.17     1437.03     10.90 o 
  -2   6   1      225.24      228.75      3.21 o 
  -1   6   1      490.24      479.17      4.31 o 
   0   6   1      578.98      567.96      4.65 o 
   1   6   1     1338.79     1366.34      9.01 o 
   2   6   1       19.60       24.95      1.27 o 
   3   6   1      316.12      296.31      6.13 o 
   4   6   1      315.78      326.79      7.27 o 
   5   6   1      103.63      109.90      5.16 o 
   6   6   1      233.27      182.36      7.44 o 
   7   6   1       10.15       16.03      5.01 o 
   8   6   1       10.34       23.81      8.88 o 
  -8   7   1       15.24       14.22      5.14 o 
  -7   7   1        6.53        6.53      3.67 o 
  -6   7   1      240.70      210.48      8.36 o 
  -5   7   1       29.11       27.97      2.92 o 
  -4   7   1      221.54      249.56      6.62 o 
  -3   7   1       16.41       14.56      1.59 o 
  -2   7   1      570.89      612.97      6.12 o 
  -1   7   1     2032.91     2114.18     19.56 o 
   0   7   1     1739.45     1710.13      8.91 o 
   1   7   1       95.78      103.31      2.04 o 
   2   7   1      222.38      225.28      3.94 o 
   3   7   1       52.12       56.23      2.62 o 
   4   7   1      234.11      226.75      6.18 o 
   5   7   1        2.37        5.65      3.17 o 
   6   7   1        7.87        5.07      3.23 o 
   7   7   1        0.14        2.25      4.44 o 
  -8   8   1        5.51        9.82      4.24 o 
  -7   8   1        0.19       -0.25      3.66 o 
  -6   8   1        5.72        6.35      3.09 o 
  -5   8   1       52.62       58.19      3.89 o 
  -4   8   1      643.63      643.78     13.18 o 
  -3   8   1        1.20        1.42      1.52 o 
  -2   8   1        2.52        1.11      1.16 o 
  -1   8   1      166.27      180.27      3.50 o 
   0   8   1        2.31        2.21      0.84 o 
   1   8   1      347.53      384.23      5.55 o 
   2   8   1     2556.44     2645.82     31.20 o 
   3   8   1        4.83        3.96      1.34 o 
   4   8   1       10.85       11.61      3.08 o 
   5   8   1       26.60       23.01      3.81 o 
   6   8   1        1.08        2.86      3.27 o 
   7   8   1        0.16       -0.54      4.78 o 
  -8   9   1        6.54        9.14      5.13 o 
  -7   9   1        0.07       -1.88      3.90 o 
  -6   9   1       24.86       17.86      3.44 o 
  -5   9   1        5.06        4.97      2.15 o 
  -4   9   1        1.29        1.30      2.09 o 
  -3   9   1      141.42      139.98      4.92 o 
  -2   9   1      195.26      195.52      5.27 o 
  -1   9   1      350.85      290.66      4.73 o 
   0   9   1     2816.31     2951.62     16.14 o 
   1   9   1      276.55      328.64      4.95 o 
   2   9   1        9.97        5.80      1.52 o 
   3   9   1      184.14      222.36      5.32 o 
   4   9   1      261.61      253.57      9.94 o 
   5   9   1      217.23      227.88     10.29 o 
   6   9   1       17.37       17.19      4.51 o 
   7   9   1       11.41       12.92      5.44 o 
  -8  10   1        0.54        7.08      5.94 o 
  -7  10   1       28.35       37.80      4.54 o 
  -6  10   1        1.30        0.82      2.98 o 
  -5  10   1       55.04       57.70      4.38 o 
  -4  10   1      137.03      124.04      5.45 o 
  -3  10   1      226.59      207.40      5.57 o 
  -2  10   1      791.18      842.95     10.61 o 
  -1  10   1      715.70      788.36      8.56 o 
   0  10   1     1374.44     1545.81     19.66 o 
   1  10   1     2465.91     2550.82     18.40 o 
   2  10   1       59.63       63.14      4.12 o 
   3  10   1      622.50      586.96      8.29 o 
   4  10   1       21.89       20.10      2.98 o 
   5  10   1        5.25        5.86      3.94 o 
   6  10   1       17.62       17.43      4.65 o 
   7  10   1       16.28       15.24      5.70 o 
  -8  11   1        1.89        0.88      7.20 o 
  -7  11   1       31.00       27.43      4.78 o 
  -6  11   1       33.56       35.16      4.13 o 
  -5  11   1       57.41       41.81      3.94 o 
  -4  11   1      202.95      210.35      7.00 o 
  -3  11   1      367.03      375.01      7.68 o 
  -2  11   1      118.36      130.36      7.60 o 
  -1  11   1     2648.60     2867.23     19.25 o 
   0  11   1      119.88      121.26      3.92 o 
   1  11   1      328.53      357.60      5.48 o 
   2  11   1       24.09       21.85      2.19 o 
   3  11   1      307.65      281.63      5.99 o 
   4  11   1       11.31        9.32      2.28 o 
   5  11   1       61.17       53.57      7.60 o 
   6  11   1        3.78        5.83      4.42 o 
   7  11   1        2.60        3.68      5.39 o 
  -8  12   1        1.02        2.15      6.29 o 
  -7  12   1        9.45       18.26      4.40 o 
  -6  12   1       43.04       52.27      4.84 o 
  -5  12   1       20.50       17.51      4.07 o 
  -4  12   1      251.01      251.79      7.87 o 
  -3  12   1       29.08       22.88      2.61 o 
  -2  12   1      234.78      256.54      5.57 o 
  -1  12   1      847.14      936.66     10.23 o 
   0  12   1       62.71       75.02      3.30 o 
   1  12   1       91.44       85.37      3.20 o 
   2  12   1      354.94      335.74      7.57 o 
   3  12   1       38.58       41.47      3.50 o 
   4  12   1        9.60        7.51      2.56 o 
   5  12   1       19.96       22.32      4.56 o 
   6  12   1        0.17        2.23      4.76 o 
   7  12   1        2.43       -4.59      4.75 o 
  -7  13   1        2.10        3.26      4.93 o 
  -6  13   1       18.83       20.49      3.55 o 
  -5  13   1       53.08       48.37      4.40 o 
  -4  13   1      139.60      123.51      6.34 o 
  -3  13   1       33.29       32.68      2.93 o 
  -2  13   1       77.00       71.11      3.23 o 
  -1  13   1      307.85      296.63      6.78 o 
   0  13   1      188.69      202.70      5.44 o 
   1  13   1        7.11        5.84      1.49 o 
   2  13   1       51.11       44.07      2.78 o 
   3  13   1      155.46      158.47      6.21 o 
   4  13   1        0.10        1.29      2.67 o 
   5  13   1        9.26       12.02      3.39 o 
   6  13   1       52.31       53.40      5.56 o 
   7  13   1        2.29        8.03      6.29 o 
  -7  14   1        7.32        5.67      4.95 o 
  -6  14   1       26.13       27.40      3.79 o 
  -5  14   1        0.30        3.38      2.92 o 
  -4  14   1       23.13       27.41      3.36 o 
  -3  14   1      365.16      386.66     14.04 o 
  -2  14   1       97.04       79.70      3.52 o 
  -1  14   1       58.32       52.88      2.96 o 
   0  14   1      256.81      256.59      5.93 o 
   1  14   1      145.78      126.84      4.44 o 
   2  14   1        5.82        3.41      1.93 o 
   3  14   1       44.84       36.09      4.39 o 
   4  14   1       84.86       79.47      4.87 o 
   5  14   1       47.03       40.37      4.79 o 
   6  14   1       50.83       57.29      5.89 o 
   7  14   1        5.35        1.15      6.11 o 
  -7  15   1       31.02       34.41      6.14 o 
  -6  15   1        0.46        2.02      3.64 o 
  -5  15   1        0.20        1.41      2.96 o 
  -4  15   1      206.97      193.37      8.77 o 
  -3  15   1       19.12       12.39      2.54 o 
  -2  15   1      141.65      142.54      4.80 o 
  -1  15   1      262.44      246.34      6.02 o 
   0  15   1        2.86        5.36      1.65 o 
   1  15   1      207.38      212.20      5.55 o 
   2  15   1        8.83        7.00      2.37 o 
   3  15   1       88.43       79.13      5.80 o 
   4  15   1      181.28      133.62      9.65 o 
   5  15   1       29.42       26.83      4.47 o 
   6  15   1        0.17        0.87      4.67 o 
  -7  16   1       19.73       28.35      5.63 o 
  -6  16   1       31.06       31.58      4.37 o 
  -5  16   1      122.32      114.65      5.85 o 
  -4  16   1        0.36       -1.03      2.43 o 
  -3  16   1       60.80       53.06      3.81 o 
  -2  16   1      573.68      532.08      8.79 o 
  -1  16   1       85.47       84.60      3.92 o 
   0  16   1        0.17       -0.33      1.81 o 
   1  16   1      321.78      290.01      7.56 o 
   2  16   1       14.81       17.04      3.02 o 
   3  16   1       91.27       90.12      7.92 o 
   4  16   1        3.25        6.47      3.35 o 
   5  16   1        0.39        1.17      4.06 o 
   6  16   1        3.56        5.82      4.31 o 
  -7  17   1        2.66       -2.45      8.21 o 
  -6  17   1       13.77       17.85      3.85 o 
  -5  17   1       13.27       12.31      2.87 o 
  -4  17   1        4.88        5.66      2.68 o 
  -3  17   1       47.86       42.92      3.46 o 
  -2  17   1     1230.53     1229.04     17.32 o 
  -1  17   1       28.82       32.41      2.93 o 
   0  17   1       64.92       63.53      3.23 o 
   1  17   1      157.91      148.59      6.24 o 
   2  17   1      124.90      119.55      6.39 o 
   3  17   1        6.87        3.26      3.44 o 
   4  17   1       45.71       46.56      5.02 o 
   5  17   1        9.54       10.82      3.97 o 
   6  17   1       24.84       30.08      5.78 o 
  -6  18   1       25.32       41.11      7.03 o 
  -5  18   1        1.24        5.73      3.09 o 
  -4  18   1       23.25       26.80      3.38 o 
  -3  18   1        2.26        0.75      2.42 o 
  -2  18   1       15.88       17.33      2.38 o 
  -1  18   1      111.99      103.18      4.60 o 
   0  18   1       30.87       33.84      2.74 o 
   1  18   1      272.68      304.52      8.50 o 
   2  18   1      708.06      705.05     19.00 o 
   3  18   1        4.33        8.06      3.29 o 
   4  18   1       46.54       43.88      5.03 o 
   5  18   1       24.79       24.20      4.51 o 
   6  18   1       23.62       24.87      6.07 o 
  -6  19   1       14.94       16.34      5.62 o 
  -5  19   1        7.74        7.91      4.30 o 
  -4  19   1        0.00        1.25      3.13 o 
  -3  19   1       17.25       20.04      2.88 o 
  -2  19   1       33.23       37.73      3.06 o 
  -1  19   1        0.44        1.08      2.33 o 
   0  19   1        2.85        2.36      1.94 o 
   1  19   1      409.10      404.85      9.90 o 
   2  19   1       21.21       21.58      3.46 o 
   3  19   1        5.93        8.80      3.34 o 
   4  19   1       40.01       39.80      4.69 o 
   5  19   1       16.96       21.02      4.50 o 
  -6  20   1        1.54        8.29      5.90 o 
  -5  20   1       39.30       48.10      4.83 o 
  -4  20   1        8.27        4.66      3.74 o 
  -3  20   1       58.79       48.65      4.67 o 
  -2  20   1       18.02       18.20      2.59 o 
  -1  20   1        1.93        3.78      2.32 o 
   0  20   1        3.23        4.35      2.11 o 
   1  20   1        6.72        4.11      2.57 o 
   2  20   1       17.19       17.84      3.68 o 
   3  20   1       44.85       53.93      4.96 o 
   4  20   1       10.51        9.25      3.61 o 
   5  20   1        4.26        8.37      4.94 o 
  -5  21   1       13.83        7.09      5.59 o 
  -4  21   1       11.45        9.12      3.97 o 
  -3  21   1        7.31        5.70      3.30 o 
  -2  21   1        4.81        3.50      3.07 o 
  -1  21   1       63.92       61.86      3.86 o 
   0  21   1        1.67        0.79      2.55 o 
   1  21   1       11.05       12.09      3.21 o 
   2  21   1       21.08       23.56      3.98 o 
   3  21   1       40.08       32.13      6.22 o 
   4  21   1        1.05       -0.50      4.49 o 
   5  21   1       33.09       41.33      6.35 o 
  -5  22   1       20.27       23.49      6.19 o 
  -4  22   1       23.59       38.92      5.17 o 
  -3  22   1       83.71       78.50      5.33 o 
  -2  22   1        1.40        0.33      3.10 o 
  -1  22   1       13.29       15.17      2.79 o 
   0  22   1        3.39        6.15      2.48 o 
   1  22   1       39.51       32.13      3.74 o 
   2  22   1       36.37       39.31      4.57 o 
   3  22   1        1.14       -2.07      4.26 o 
   4  22   1       31.73       39.41      5.21 o 
  -5  23   1        6.24        6.36      7.34 o 
  -4  23   1       16.99       28.56      4.86 o 
  -3  23   1        3.51        2.08      3.95 o 
  -2  23   1       42.37       53.33      4.31 o 
  -1  23   1       18.02       16.15      3.08 o 
   0  23   1       28.66       27.78      3.28 o 
   1  23   1        0.07        2.38      2.95 o 
   2  23   1        0.05        3.03      4.37 o 
   3  23   1       14.38       12.87      4.85 o 
   4  23   1       46.50       51.69      6.09 o 
  -4  24   1        6.55        4.24      5.15 o 
  -3  24   1        0.25       10.20      4.52 o 
  -2  24   1        1.09        0.56      3.75 o 
  -1  24   1        0.04        1.32      3.44 o 
   0  24   1       16.21       15.04      3.46 o 
   1  24   1        0.61        1.57      3.67 o 
   2  24   1       39.07       47.02      5.51 o 
   3  24   1        5.83       18.44      5.56 o 
  -4  25   1        8.70       10.68      8.10 o 
  -3  25   1        5.87        4.91      4.97 o 
  -2  25   1        3.92        4.21      4.80 o 
  -1  25   1       21.99       20.60      3.63 o 
   0  25   1        1.55        1.81      3.84 o 
   1  25   1        0.05       -0.05      3.58 o 
   2  25   1        1.11        0.30      5.32 o 
   3  25   1        0.10       -7.57     11.97 o 
  -3  26   1       13.18       13.47     10.17 o 
  -2  26   1        0.30       -3.88      4.68 o 
  -1  26   1        0.20       -0.12      4.12 o 
   0  26   1        0.50        3.39      4.01 o 
   1  26   1        9.32       10.98      4.97 o 
   2  26   1        2.24       16.79     11.18 o 
  -2  27   1        7.84       22.12      8.89 o 
  -1  27   1        4.86        0.93      6.29 o 
   0  27   1       11.49       17.24      5.74 o 
   1  27   1        0.00      -10.55     14.23 o 
  -8   0   2       12.88       17.09      9.62 o 
  -6   0   2        1.19       -1.59      4.60 o 
  -4   0   2      744.40      709.68     10.42 o 
  -2   0   2      875.85      841.29     10.70 o 
   0   0   2    16876.97    15855.15    116.10 o 
   2   0   2     1833.16     1924.61     24.94 o 
   4   0   2     1084.19     1049.04     23.02 o 
   6   0   2        1.68        1.35      4.00 o 
  -9   1   2       22.52       21.73     10.07 o 
  -8   1   2        4.57        2.05      7.56 o 
  -7   1   2      124.21      139.68      7.70 o 
  -6   1   2       62.43       58.37      4.89 o 
  -5   1   2       47.14       51.85      4.39 o 
  -4   1   2      569.11      582.98      6.49 o 
  -3   1   2        1.80        2.60      0.50 o 
  -2   1   2       10.62       10.04      0.96 o 
  -1   1   2     7627.84     7816.00     20.22 o 
   0   1   2     9875.65     9686.43     21.57 o 
   1   1   2     1338.07     1337.30      7.77 o 
   2   1   2      108.87       97.46      4.00 o 
   3   1   2        0.43        2.03      2.34 o 
   4   1   2      112.69      133.40      6.53 o 
   5   1   2       17.52       14.41      3.26 o 
   6   1   2       32.13       28.86      3.90 o 
   7   1   2       31.32       37.35      5.09 o 
  -8   2   2        9.11        9.24      7.32 o 
  -7   2   2       20.94       16.41      4.07 o 
  -6   2   2      150.92      125.41     10.39 o 
  -5   2   2       10.82       12.36      2.49 o 
  -4   2   2       44.63       39.89      1.65 o 
  -3   2   2      584.98      565.17      5.28 o 
  -2   2   2       36.22       36.97      0.96 o 
  -1   2   2    24223.72    23131.72    111.35 o 
   0   2   2    10691.75    10453.85     26.39 o 
   1   2   2      738.13      792.47      6.75 o 
   2   2   2      170.74      174.39      3.86 o 
   3   2   2       40.03       33.15      2.17 o 
   4   2   2      113.04      112.36      4.66 o 
   5   2   2       70.58       72.65      4.62 o 
   6   2   2       13.66       12.40      3.75 o 
   7   2   2        3.70        1.88      4.36 o 
  -8   3   2        3.01        4.18      7.21 o 
  -7   3   2       59.64       78.12      6.76 o 
  -6   3   2      289.16      268.10     10.27 o 
  -5   3   2     1140.43     1123.82     21.74 o 
  -4   3   2        2.53        2.68      1.06 o 
  -3   3   2      655.55      678.49      9.85 o 
  -2   3   2     1794.75     1785.49      8.62 o 
  -1   3   2     1425.82     1471.79     10.59 o 
   0   3   2      181.00      184.16      2.02 o 
   1   3   2      708.36      695.18      5.62 o 
   2   3   2       19.80       18.21      1.26 o 
   3   3   2      447.50      471.76      7.73 o 
   4   3   2        0.09       -1.29      1.82 o 
   5   3   2        0.47       -1.63      2.96 o 
   6   3   2        0.39        2.31      3.84 o 
   7   3   2       29.83       27.28      4.67 o 
  -8   4   2        3.68        3.84      7.20 o 
  -7   4   2        0.02        2.37      3.81 o 
  -6   4   2      123.83      133.46      5.67 o 
  -5   4   2       40.67       36.58      3.52 o 
  -4   4   2       23.20       16.38      1.35 o 
  -3   4   2      994.37     1038.91      7.69 o 
  -2   4   2      469.43      459.11      6.04 o 
  -1   4   2      136.19      144.74      2.47 o 
   0   4   2      171.41      157.37      2.33 o 
   1   4   2       14.80       14.92      0.97 o 
   2   4   2       29.28       28.88      2.22 o 
   3   4   2      323.59      327.07      7.93 o 
   4   4   2      106.60      117.52      4.12 o 
   5   4   2       41.90       45.66      3.81 o 
   6   4   2      116.06      107.27      7.03 o 
   7   4   2        9.08        8.72      4.42 o 
  -8   5   2        3.46        9.15     10.73 o 
  -7   5   2        6.75       10.15      5.41 o 
  -6   5   2      288.62      304.71      9.27 o 
  -5   5   2       23.54       25.98      2.78 o 
  -4   5   2      137.58      143.19      3.83 o 
  -3   5   2     2265.83     2391.36     17.06 o 
  -2   5   2      111.32      111.35      2.36 o 
  -1   5   2      273.02      275.17      3.51 o 
   0   5   2      885.75      850.03      8.26 o 
   1   5   2       25.42       24.37      1.25 o 
   2   5   2      173.86      152.91      5.39 o 
   3   5   2      129.05      132.76      5.19 o 
   4   5   2      199.35      194.11      5.12 o 
   5   5   2      661.79      636.62     11.37 o 
   6   5   2      127.31      140.53      8.04 o 
   7   5   2        2.23       -0.21      4.08 o 
  -8   6   2       62.64       57.34     13.65 o 
  -7   6   2        2.16        2.66      3.15 o 
  -6   6   2       34.05       34.30      3.91 o 
  -5   6   2      326.62      340.42     10.38 o 
  -4   6   2      578.60      589.22      9.20 o 
  -3   6   2      685.17      727.42      6.25 o 
  -2   6   2       11.22        8.84      0.96 o 
  -1   6   2      216.03      209.71      3.31 o 
   0   6   2      424.87      420.71      4.33 o 
   1   6   2      378.33      354.45      5.84 o 
   2   6   2      463.97      434.96      8.19 o 
   3   6   2        5.04        3.48      1.98 o 
   4   6   2      476.30      475.60     11.25 o 
   5   6   2       64.50       63.60      4.42 o 
   6   6   2        0.55        5.57      3.63 o 
   7   6   2        0.48        1.43      4.39 o 
  -8   7   2        6.87        9.84     11.18 o 
  -7   7   2      148.66      165.33      7.82 o 
  -6   7   2      106.21       92.48      7.51 o 
  -5   7   2      101.75      117.98      4.98 o 
  -4   7   2        0.03       -0.02      1.66 o 
  -3   7   2       93.19      105.25      3.55 o 
  -2   7   2      216.50      233.69      3.95 o 
  -1   7   2      543.49      474.68      6.51 o 
   0   7   2      402.49      418.42      4.90 o 
   1   7   2      295.16      283.65      9.90 o 
   2   7   2      168.69      177.67      4.26 o 
   3   7   2       45.94       47.16      3.36 o 
   4   7   2      138.40      146.11      6.36 o 
   5   7   2      175.00      185.32      8.97 o 
   6   7   2        0.77        1.16      3.46 o 
   7   7   2       13.90       23.72      5.41 o 
  -8   8   2        0.41        1.02      6.59 o 
  -7   8   2       61.99       57.74      5.03 o 
  -6   8   2       17.45       14.75      2.83 o 
  -5   8   2        2.52        2.98      2.14 o 
  -4   8   2       11.99       16.38      2.05 o 
  -3   8   2      400.24      377.32      5.87 o 
  -2   8   2        0.72        0.86      0.75 o 
  -1   8   2       50.24       50.38      2.44 o 
   0   8   2       13.37       12.96      1.04 o 
   1   8   2      272.59      269.13      6.36 o 
   2   8   2      788.65      786.78     11.76 o 
   3   8   2      800.72      809.04     13.47 o 
   4   8   2      193.85      201.21      6.78 o 
   5   8   2      165.33      165.06      7.23 o 
   6   8   2       13.04       15.77      4.39 o 
   7   8   2        3.85        4.50      5.05 o 
  -8   9   2        9.56        3.94      5.70 o 
  -7   9   2       21.06       16.89      3.66 o 
  -6   9   2      102.56      100.39      5.35 o 
  -5   9   2       51.47       48.12      3.49 o 
  -4   9   2       10.06        7.63      1.83 o 
  -3   9   2        1.94        3.89      1.32 o 
  -2   9   2       29.34       31.61      1.74 o 
  -1   9   2      712.21      686.76      8.74 o 
   0   9   2     1182.50     1113.43      8.28 o 
   1   9   2       52.69       49.04      3.53 o 
   2   9   2      879.62      906.81     10.04 o 
   3   9   2      138.67      131.67      3.89 o 
   4   9   2       61.15       56.99      4.41 o 
   5   9   2       18.01       17.15      3.69 o 
   6   9   2       29.63       35.47      4.65 o 
   7   9   2        5.49        8.82      5.23 o 
  -8  10   2       78.10       83.44      9.11 o 
  -7  10   2        0.43        0.34      3.56 o 
  -6  10   2        0.02       -0.90      2.67 o 
  -5  10   2        0.44        0.57      2.20 o 
  -4  10   2      105.84      100.62      7.09 o 
  -3  10   2        9.55       10.78      1.58 o 
  -2  10   2      769.01      731.31      7.25 o 
  -1  10   2       96.12       97.39      4.05 o 
   0  10   2       11.49        9.17      1.31 o 
   1  10   2      219.36      214.47      4.51 o 
   2  10   2       45.94       36.69      2.24 o 
   3  10   2      150.34      137.44     13.14 o 
   4  10   2      102.41      101.26      6.61 o 
   5  10   2        0.25        1.60      3.94 o 
   6  10   2       37.74       35.74      4.98 o 
   7  10   2        5.71       12.74      4.58 o 
  -8  11   2       10.16       25.86      8.59 o 
  -7  11   2        0.78        4.39      3.95 o 
  -6  11   2       82.22       90.58      5.87 o 
  -5  11   2       30.73       34.31      3.53 o 
  -4  11   2      151.00      144.78      5.18 o 
  -3  11   2        0.29       -2.11      1.47 o 
  -2  11   2       25.87       26.72      1.68 o 
  -1  11   2       89.06       97.27      3.58 o 
   0  11   2       83.29       75.78      2.53 o 
   1  11   2       14.25       12.73      1.61 o 
   2  11   2      194.81      183.88      5.11 o 
   3  11   2      786.93      817.98     11.49 o 
   4  11   2      225.94      219.02      9.30 o 
   5  11   2        6.86        6.46      3.98 o 
   6  11   2       28.99       41.59      5.32 o 
   7  11   2        0.75       -5.54     13.63 o 
  -8  12   2        3.11        2.44      7.30 o 
  -7  12   2        1.02       -1.47      4.13 o 
  -6  12   2       31.60       32.12      3.81 o 
  -5  12   2        9.84        5.58      2.74 o 
  -4  12   2      120.65      125.09      4.65 o 
  -3  12   2      262.32      276.10      7.50 o 
  -2  12   2      669.93      675.14      7.78 o 
  -1  12   2      439.01      420.00      8.24 o 
   0  12   2       40.72       38.15      2.01 o 
   1  12   2        9.61       10.13      1.29 o 
   2  12   2       89.57       83.76      3.70 o 
   3  12   2      954.78      928.36     12.41 o 
   4  12   2       72.79       62.73      5.54 o 
   5  12   2       50.71       62.41      5.99 o 
   6  12   2       35.86       48.55      5.75 o 
  -7  13   2        6.39        8.90      4.15 o 
  -6  13   2        0.19        0.95      2.99 o 
  -5  13   2      421.91      394.41     13.68 o 
  -4  13   2      161.52      169.75      5.53 o 
  -3  13   2        4.07        2.39      1.53 o 
  -2  13   2       13.22       16.06      1.51 o 
  -1  13   2      229.85      238.29      5.58 o 
   0  13   2      308.28      306.17      5.65 o 
   1  13   2      480.03      438.78      6.61 o 
   2  13   2        5.81        5.31      1.81 o 
   3  13   2       52.04       51.85      4.07 o 
   4  13   2       23.65       18.19      3.89 o 
   5  13   2       61.35       63.70      5.98 o 
   6  13   2       14.41       15.90      4.52 o 
  -7  14   2       48.76       45.04      5.49 o 
  -6  14   2        2.88        1.22      3.25 o 
  -5  14   2        5.13        4.90      2.72 o 
  -4  14   2      852.90      894.83     12.17 o 
  -3  14   2       59.29       66.30      3.86 o 
  -2  14   2       31.76       37.07      2.20 o 
  -1  14   2      109.06       95.77      3.82 o 
   0  14   2       23.84       23.40      1.91 o 
   1  14   2       71.44       70.72      2.87 o 
   2  14   2        5.26        5.49      1.98 o 
   3  14   2       70.94       69.79      5.80 o 
   4  14   2        0.03       -1.86      3.81 o 
   5  14   2        0.72       -0.68      3.59 o 
   6  14   2        2.06        3.97      5.14 o 
  -7  15   2        6.10        5.36      6.86 o 
  -6  15   2       57.07       60.53      4.67 o 
  -5  15   2      204.53      184.09      6.93 o 
  -4  15   2      626.36      604.52     10.30 o 
  -3  15   2       86.58       80.52      3.89 o 
  -2  15   2       11.01       11.53      1.80 o 
  -1  15   2       80.33       86.60      3.82 o 
   0  15   2      244.15      259.45      5.53 o 
   1  15   2      145.07      143.53      4.87 o 
   2  15   2      145.35      151.76      9.23 o 
   3  15   2       13.65       10.23      3.87 o 
   4  15   2        1.36       -2.64      3.91 o 
   5  15   2        1.73       -3.14      4.66 o 
   6  15   2        7.48        4.63      4.82 o 
  -7  16   2       12.45        9.46      6.91 o 
  -6  16   2       22.02       19.16      4.65 o 
  -5  16   2       20.36       19.33      3.00 o 
  -4  16   2        0.05        0.51      2.05 o 
  -3  16   2       27.25       29.82      2.57 o 
  -2  16   2      245.65      232.95      5.17 o 
  -1  16   2       87.10       82.45      4.03 o 
   0  16   2       92.66       96.78      3.62 o 
   1  16   2        0.36       -0.16      1.92 o 
   2  16   2        1.46       -3.38      4.19 o 
   3  16   2        2.90        2.10      4.03 o 
   4  16   2      230.49      231.71     10.43 o 
   5  16   2        0.78        0.82      4.48 o 
   6  16   2        7.34       12.23      7.54 o 
  -7  17   2        0.25       -3.62      7.77 o 
  -6  17   2        0.44        0.13      4.69 o 
  -5  17   2        1.32        1.43      3.52 o 
  -4  17   2        2.13        2.82      2.87 o 
  -3  17   2       89.83      104.59      4.17 o 
  -2  17   2       10.75       10.13      1.78 o 
  -1  17   2       26.34       26.46      2.36 o 
   0  17   2      157.65      154.65      7.17 o 
   1  17   2       48.73       39.76      4.15 o 
   2  17   2        8.76       11.02      4.39 o 
   3  17   2       53.29       57.68      5.81 o 
   4  17   2        0.40        6.95      4.45 o 
   5  17   2        7.02        8.69      4.99 o 
  -6  18   2        0.15       -0.44      4.76 o 
  -5  18   2       35.25       45.75      5.89 o 
  -4  18   2        3.59        3.54      2.72 o 
  -3  18   2       16.74       17.60      3.12 o 
  -2  18   2        2.50        3.92      2.32 o 
  -1  18   2       50.11       51.12      3.89 o 
   0  18   2        6.59        4.32      2.37 o 
   1  18   2      383.58      352.68     10.36 o 
   2  18   2       22.69       20.89      4.74 o 
   3  18   2       45.29       41.02      5.09 o 
   4  18   2       11.13       19.42      4.54 o 
   5  18   2       27.28       27.15      5.49 o 
  -6  19   2        1.02        3.56      4.74 o 
  -5  19   2       33.26       27.15      4.31 o 
  -4  19   2       13.19       11.56      3.32 o 
  -3  19   2        0.60        2.78      3.04 o 
  -2  19   2       18.83       21.11      3.09 o 
  -1  19   2       28.04       36.09      4.02 o 
   0  19   2      134.95      112.71      5.11 o 
   1  19   2       17.90       23.10      3.44 o 
   2  19   2       29.59       41.62      5.71 o 
   3  19   2        7.53        9.75      3.81 o 
   4  19   2       12.03        5.01      4.50 o 
   5  19   2       16.84       18.79      5.91 o 
  -6  20   2        0.46       -1.41      5.20 o 
  -5  20   2        8.50       10.01      4.17 o 
  -4  20   2       42.86       47.60      4.34 o 
  -3  20   2       14.58       20.20      3.43 o 
  -2  20   2       70.16       70.94      4.18 o 
  -1  20   2       51.53       43.60      3.39 o 
   0  20   2       13.72       10.61      2.72 o 
   1  20   2       22.76       19.66      3.22 o 
   2  20   2        6.15        3.00      4.70 o 
   3  20   2        0.53       -2.74      3.91 o 
   4  20   2       47.42       55.26      5.61 o 
   5  20   2        1.36        6.53      8.66 o 
  -5  21   2        4.61        2.50      4.35 o 
  -4  21   2       22.35       18.42      3.90 o 
  -3  21   2        0.05        0.39      3.50 o 
  -2  21   2       32.07       28.30      3.12 o 
  -1  21   2       17.78       17.82      3.32 o 
   0  21   2       53.61       59.65      4.10 o 
   1  21   2        7.33       11.54      3.38 o 
   2  21   2        1.56        4.89      4.69 o 
   3  21   2        5.65        6.24      4.64 o 
   4  21   2        8.48       10.43      4.41 o 
  -5  22   2        0.42        8.32      4.35 o 
  -4  22   2       11.17        9.32      3.65 o 
  -3  22   2        4.90       11.86      3.44 o 
  -2  22   2        6.71        1.99      3.70 o 
  -1  22   2       78.43       80.36      5.56 o 
   0  22   2        5.60        4.61      2.93 o 
   1  22   2        0.99        0.33      4.19 o 
   2  22   2       31.74       25.90      5.29 o 
   3  22   2       40.83       64.50      7.46 o 
   4  22   2        1.04        5.91      7.69 o 
  -5  23   2       30.36       34.16      5.79 o 
  -4  23   2        1.54       -0.55      4.43 o 
  -3  23   2        0.48        0.78      3.78 o 
  -2  23   2       14.31        8.62      3.61 o 
  -1  23   2       12.37       18.84      3.54 o 
   0  23   2       10.76        5.89      3.25 o 
   1  23   2       37.56       44.23      9.31 o 
   2  23   2       25.27       24.78      5.81 o 
   3  23   2        0.02       -1.20      4.51 o 
  -4  24   2       12.01       16.03      5.45 o 
  -3  24   2       34.84       37.30      5.01 o 
  -2  24   2        5.85        8.20      4.06 o 
  -1  24   2       22.81       21.16      3.73 o 
   0  24   2        1.95        1.21      3.36 o 
   1  24   2        6.85        9.48      3.68 o 
   2  24   2        1.42        2.72      4.95 o 
   3  24   2       12.92       12.13     14.02 o 
  -3  25   2        8.66       10.57      4.97 o 
  -2  25   2        0.18        1.69      4.59 o 
  -1  25   2        6.16        6.43      3.82 o 
   0  25   2       38.91       41.26      4.62 o 
   1  25   2        6.11        4.26      4.01 o 
   2  25   2       12.84       18.28     11.05 o 
  -3  26   2        3.47        8.17      9.84 o 
  -2  26   2       40.06       45.88      5.39 o 
  -1  26   2        5.54       10.82      3.99 o 
   0  26   2        0.00        2.06      4.65 o 
   1  26   2        1.95       -0.45      7.83 o 
  -1  27   2       24.58       31.90      9.66 o 
   0  27   2        4.06       14.76     14.13 o 
  -9   0   3       53.78       60.07     14.12 o 
  -7   0   3        4.91       -6.24      8.71 o 
  -5   0   3        5.11        3.31      1.33 o 
  -3   0   3        0.06        6.02      3.54 o 
  -1   0   3      262.09      241.51      3.62 o 
   1   0   3      521.00      512.02      8.28 o 
   3   0   3      189.49      226.68     15.21 o 
   5   0   3       51.77       58.29      7.80 o 
   7   0   3        6.05       18.89     11.80 o 
  -9   1   3        3.50        8.24      9.48 o 
  -8   1   3       94.38      114.31     17.71 o 
  -7   1   3        8.30        8.07      7.16 o 
  -6   1   3      188.37      182.87      7.39 o 
  -5   1   3      128.12      140.94      2.93 o 
  -4   1   3      265.19      254.66      3.42 o 
  -3   1   3      541.74      602.52     16.36 o 
  -2   1   3       16.63       18.84      0.93 o 
  -1   1   3     1509.91     1524.76      6.13 o 
   0   1   3       72.66       72.62      1.57 o 
   1   1   3      102.53      104.70      2.35 o 
   2   1   3     2761.00     2931.38     26.21 o 
   3   1   3        7.61        5.20      1.29 o 
   4   1   3        6.74        6.72      2.18 o 
   5   1   3       58.77       57.08      5.56 o 
   6   1   3        1.46        0.51      3.86 o 
   7   1   3        0.94       -3.12      5.87 o 
  -9   2   3       43.25       50.61     10.58 o 
  -8   2   3        0.90        7.01      7.04 o 
  -7   2   3      170.82      161.33     13.93 o 
  -6   2   3     1001.08     1055.63     43.83 o 
  -5   2   3       15.64       15.48      1.43 o 
  -4   2   3       17.21       16.80      1.22 o 
  -3   2   3      103.48      103.64      5.20 o 
  -2   2   3     1419.77     1408.98      9.64 o 
  -1   2   3       80.78       79.20      1.50 o 
   0   2   3      516.53      505.33      4.95 o 
   1   2   3      167.03      152.06      3.56 o 
   2   2   3       14.75       15.68      2.41 o 
   3   2   3        2.20       -0.02      1.09 o 
   4   2   3       90.23       99.85      4.37 o 
   5   2   3       28.11       25.89      4.50 o 
   6   2   3       44.53       44.81      5.20 o 
   7   2   3        3.14        7.09      6.16 o 
  -9   3   3        0.54       -0.42     12.21 o 
  -8   3   3        0.11       -2.95      7.80 o 
  -7   3   3        0.46       -0.15      7.41 o 
  -6   3   3      374.82      397.53     15.17 o 
  -5   3   3        0.69       -0.29      1.21 o 
  -4   3   3      541.79      540.24      5.27 o 
  -3   3   3       75.09       88.58      2.04 o 
  -2   3   3      592.53      576.91      5.63 o 
  -1   3   3        0.22        0.98      0.69 o 
   0   3   3      385.99      400.60      3.58 o 
   1   3   3      155.05      152.96      3.72 o 
   2   3   3      393.99      370.61      5.80 o 
   3   3   3        0.07        3.22      1.54 o 
   4   3   3       66.38       72.30      3.80 o 
   5   3   3       86.30       87.46      7.01 o 
   6   3   3       35.42       33.87      4.87 o 
   7   3   3       15.79       14.88      4.91 o 
  -8   4   3       15.63       23.55      7.29 o 
  -7   4   3       61.51       70.65     14.04 o 
  -6   4   3       61.14       49.48      4.63 o 
  -5   4   3        0.10        0.12      1.38 o 
  -4   4   3      426.74      444.34      6.16 o 
  -3   4   3       92.66       86.67      1.72 o 
  -2   4   3      742.30      747.51      6.55 o 
  -1   4   3     1145.14     1139.75     13.10 o 
   0   4   3       14.59       14.81      0.90 o 
   1   4   3      141.11      135.75      4.57 o 
   2   4   3       11.83       10.08      1.53 o 
   3   4   3       26.48       23.39      1.96 o 
   4   4   3        1.85        2.85      2.60 o 
   5   4   3      122.00      113.27      6.59 o 
   6   4   3        1.02        0.65      3.62 o 
   7   4   3        7.51       11.92     10.74 o 
  -8   5   3        0.05       -3.80     11.88 o 
  -7   5   3        0.41        3.11      9.65 o 
  -6   5   3        1.34       -0.75      2.74 o 
  -5   5   3       53.99       51.48      2.45 o 
  -4   5   3      646.87      683.26      8.31 o 
  -3   5   3     1900.58     1924.43     16.37 o 
  -2   5   3      103.57      100.65      2.15 o 
  -1   5   3      200.75      205.43      3.35 o 
   0   5   3       71.54       69.66      2.16 o 
   1   5   3      578.51      567.73      6.47 o 
   2   5   3        5.19        3.64      1.39 o 
   3   5   3      315.43      324.73      8.70 o 
   4   5   3        1.61        1.39      2.75 o 
   5   5   3      109.77      112.24      5.90 o 
   6   5   3        3.12        0.22      3.73 o 
   7   5   3       56.80       39.57     11.51 o 
  -8   6   3        6.67       15.01     10.85 o 
  -7   6   3       77.55       74.55     13.37 o 
  -6   6   3       20.32       20.94      3.22 o 
  -5   6   3       80.54       68.83      3.56 o 
  -4   6   3      148.08      143.61      3.74 o 
  -3   6   3        5.23        7.11      1.01 o 
  -2   6   3       24.98       22.78      1.21 o 
  -1   6   3       45.73       37.37      1.21 o 
   0   6   3      333.41      308.34      6.34 o 
   1   6   3     1061.96     1077.95     14.44 o 
   2   6   3       77.95       74.96      3.02 o 
   3   6   3      134.10      139.94      6.78 o 
   4   6   3      105.81      115.48      5.58 o 
   5   6   3      174.71      172.77      7.13 o 
   6   6   3        8.92        7.10      3.47 o 
   7   6   3       25.33       19.22     12.90 o 
  -8   7   3        5.67        2.94      9.91 o 
  -7   7   3       82.66       70.21     13.89 o 
  -6   7   3       64.73       63.82      6.18 o 
  -5   7   3       29.52       29.10      3.32 o 
  -4   7   3       36.47       34.10      2.18 o 
  -3   7   3        0.02       -0.75      0.88 o 
  -2   7   3      353.18      335.51      5.89 o 
  -1   7   3        3.08        4.64      0.90 o 
   0   7   3      118.96      141.90      3.32 o 
   1   7   3      478.15      496.15      7.99 o 
   2   7   3        0.27        0.02      1.20 o 
   3   7   3      111.78      110.26      4.95 o 
   4   7   3      413.26      421.77      9.90 o 
   5   7   3       71.56       63.12      4.80 o 
   6   7   3        0.74        2.41      3.26 o 
  -8   8   3       24.32       40.74     12.84 o 
  -7   8   3       30.66       34.52     10.65 o 
  -6   8   3       19.36       13.64      3.05 o 
  -5   8   3       16.69       19.06      2.84 o 
  -4   8   3       33.86       30.30      2.18 o 
  -3   8   3       81.72       80.62      3.51 o 
  -2   8   3      362.75      380.79      7.07 o 
  -1   8   3       59.02       68.99      2.74 o 
   0   8   3     2658.39     2778.09     25.54 o 
   1   8   3       28.24       29.91      2.91 o 
   2   8   3        2.83        3.17      0.82 o 
   3   8   3       80.95       75.25      3.62 o 
   4   8   3        5.93        7.19      3.07 o 
   5   8   3       69.08       66.53      4.94 o 
   6   8   3       58.74       65.70      5.15 o 
  -8   9   3        0.06        2.77     10.50 o 
  -7   9   3       49.52       41.17     11.19 o 
  -6   9   3        2.17        4.60      3.02 o 
  -5   9   3      116.13      130.73      8.68 o 
  -4   9   3      177.96      177.23      4.66 o 
  -3   9   3        4.57        5.46      1.17 o 
  -2   9   3      376.40      378.91      7.15 o 
  -1   9   3       88.80      102.88      4.14 o 
   0   9   3      969.81     1059.66     25.49 o 
   1   9   3      854.29      895.89     17.45 o 
   2   9   3      453.04      440.93     15.11 o 
   3   9   3      358.41      353.93      9.01 o 
   4   9   3        3.20        0.98      3.17 o 
   5   9   3       14.25       14.51      3.39 o 
   6   9   3        6.82        8.29      3.66 o 
  -8  10   3        2.08       -7.32     11.48 o 
  -7  10   3        6.20        6.73      5.97 o 
  -6  10   3        0.58        0.72      3.22 o 
  -5  10   3      103.57       93.40      4.91 o 
  -4  10   3        0.08       -0.03      1.57 o 
  -3  10   3      193.43      197.89      5.98 o 
  -2  10   3       38.70       45.36      2.94 o 
  -1  10   3       49.45       45.17      3.03 o 
   0  10   3        0.02        0.96      1.28 o 
   1  10   3      118.96      123.54      6.39 o 
   2  10   3       60.52       61.61      3.41 o 
   3  10   3      142.23      145.82      6.35 o 
   4  10   3       18.99       14.89      3.58 o 
   5  10   3       32.10       28.55      4.42 o 
   6  10   3        0.01       -1.50      4.38 o 
  -8  11   3        1.89       -2.47     13.74 o 
  -7  11   3        0.00       -1.22      6.79 o 
  -6  11   3       48.29       48.02      5.89 o 
  -5  11   3       24.63       25.21      3.53 o 
  -4  11   3        1.85        0.86      1.78 o 
  -3  11   3      147.67      152.23      5.50 o 
  -2  11   3        2.09        1.98      1.97 o 
  -1  11   3        1.33        3.00      1.55 o 
   0  11   3       91.82       86.92      4.02 o 
   1  11   3       78.21       71.97      3.05 o 
   2  11   3      155.78      129.58      6.59 o 
   3  11   3       17.94       17.53      3.86 o 
   4  11   3       24.45       26.55      4.45 o 
   5  11   3        2.72        2.92      4.15 o 
   6  11   3        3.15       -0.28      4.71 o 
  -7  12   3       22.02       37.88      9.28 o 
  -6  12   3       15.54       24.38      3.73 o 
  -5  12   3      136.55      133.12      9.59 o 
  -4  12   3        0.02        2.21      2.32 o 
  -3  12   3       13.74       13.68      2.43 o 
  -2  12   3      850.16      914.15     12.61 o 
  -1  12   3      571.68      606.42      8.79 o 
   0  12   3      167.66      167.63      4.56 o 
   1  12   3       60.65       59.09      2.83 o 
   2  12   3       42.24       36.16      5.19 o 
   3  12   3      140.14      144.04      8.18 o 
   4  12   3       14.55       14.33      3.89 o 
   5  12   3       20.09       15.95      4.73 o 
   6  12   3       23.33       30.14      7.10 o 
  -7  13   3        3.95        4.58      9.86 o 
  -6  13   3        8.61       15.26      3.76 o 
  -5  13   3        0.37        2.86      2.30 o 
  -4  13   3      435.30      461.88     10.41 o 
  -3  13   3       28.93       27.46      3.13 o 
  -2  13   3      613.05      643.96     11.04 o 
  -1  13   3      180.64      197.01      5.36 o 
   0  13   3       23.29       19.66      1.82 o 
   1  13   3       17.34       18.81      1.95 o 
   2  13   3       30.60       39.57      5.35 o 
   3  13   3       58.11       57.72      5.64 o 
   4  13   3       45.89       46.95      5.68 o 
   5  13   3        8.01       12.26      4.57 o 
   6  13   3        7.93       16.44      8.62 o 
  -7  14   3        6.67        0.08     10.85 o 
  -6  14   3       25.36       28.93      3.97 o 
  -5  14   3       50.78       44.36      4.74 o 
  -4  14   3        5.35        5.33      1.80 o 
  -3  14   3       94.07       83.19      5.02 o 
  -2  14   3       38.37       37.30      2.89 o 
  -1  14   3      168.33      165.69      5.18 o 
   0  14   3      112.73      106.26      2.86 o 
   1  14   3       71.87       67.89      3.29 o 
   2  14   3        0.09       -0.85      4.38 o 
   3  14   3        1.29        0.80      3.93 o 
   4  14   3       46.68       36.69      5.00 o 
   5  14   3       11.21       13.61      4.64 o 
  -7  15   3        0.56       -7.33     10.61 o 
  -6  15   3        1.61        2.86      3.90 o 
  -5  15   3        6.19        9.83      3.17 o 
  -4  15   3       19.19       20.43      3.43 o 
  -3  15   3      759.41      777.63     15.94 o 
  -2  15   3      649.23      663.53     10.12 o 
  -1  15   3       11.75       13.96      2.14 o 
   0  15   3       13.05       15.47      3.16 o 
   1  15   3      101.17       93.99      4.67 o 
   2  15   3        0.16       -2.83      4.29 o 
   3  15   3       17.52       21.33      4.36 o 
   4  15   3        8.53        9.11      4.44 o 
   5  15   3       17.05       15.98      5.78 o 
  -7  16   3       51.89       32.77     10.81 o 
  -6  16   3        0.71        5.39      6.09 o 
  -5  16   3        6.45        4.34      3.28 o 
  -4  16   3       68.20       65.52      4.89 o 
  -3  16   3       34.80       34.44      3.95 o 
  -2  16   3      403.32      408.99      8.62 o 
  -1  16   3      107.05      102.99      5.24 o 
   0  16   3       64.99       70.77      5.17 o 
   1  16   3       26.84       28.62      3.88 o 
   2  16   3       12.72       13.67      4.83 o 
   3  16   3       23.29       24.39      4.44 o 
   4  16   3       28.51       25.86      5.31 o 
   5  16   3       40.00       45.84      5.79 o 
  -7  17   3        5.58        9.47     12.07 o 
  -6  17   3       21.66       33.03      7.60 o 
  -5  17   3       32.47       29.95      3.93 o 
  -4  17   3        1.30       -3.07      3.30 o 
  -3  17   3        2.17       -0.59      2.66 o 
  -2  17   3       13.40       15.10      2.51 o 
  -1  17   3        7.42        6.76      2.90 o 
   0  17   3        1.06        3.37      3.14 o 
   1  17   3       75.95       74.87      5.63 o 
   2  17   3      126.80      126.85     10.28 o 
   3  17   3       71.93       70.95      6.31 o 
   4  17   3        3.47       14.14      5.03 o 
   5  17   3        1.31        1.63      9.91 o 
  -6  18   3       20.61       19.10      6.98 o 
  -5  18   3        9.24        7.88      3.71 o 
  -4  18   3        0.77        2.58      3.14 o 
  -3  18   3        1.84        2.47      2.81 o 
  -2  18   3        9.66       13.64      2.45 o 
  -1  18   3        0.16       -0.77      2.86 o 
   0  18   3       55.92       65.34      4.89 o 
   1  18   3       49.52       53.86      7.58 o 
   2  18   3        0.24       -2.02      4.31 o 
   3  18   3        0.03        5.97      4.26 o 
   4  18   3       40.58       42.62      5.94 o 
   5  18   3        1.88       -0.68     10.02 o 
  -6  19   3        0.05       -1.40      7.98 o 
  -5  19   3        1.27        2.17      4.11 o 
  -4  19   3        6.83       11.02      3.25 o 
  -3  19   3       47.78       49.15      4.19 o 
  -2  19   3       50.62       46.89      3.80 o 
  -1  19   3        1.04        0.42      2.97 o 
   0  19   3       36.09       34.48      3.84 o 
   1  19   3      122.42      140.15      9.22 o 
   2  19   3      180.21      191.83     10.37 o 
   3  19   3       44.31       35.88      5.70 o 
   4  19   3        6.86       11.17      5.28 o 
  -6  20   3        6.31        5.23      6.75 o 
  -5  20   3        4.85        4.37      3.57 o 
  -4  20   3        8.05        7.17      3.57 o 
  -3  20   3        0.10       -1.19      3.08 o 
  -2  20   3        9.42       11.98      2.98 o 
  -1  20   3       51.24       57.13      4.47 o 
   0  20   3       12.57       14.98      3.71 o 
   1  20   3      375.50      375.26     12.52 o 
   2  20   3        0.00        5.19      4.45 o 
   3  20   3        0.91        2.21      4.64 o 
   4  20   3       22.10       21.89     10.61 o 
  -5  21   3       48.16       66.39      4.93 o 
  -4  21   3        2.69        5.13      3.67 o 
  -3  21   3       60.52       58.25      5.40 o 
  -2  21   3        4.05        6.94      3.31 o 
  -1  21   3        1.67        3.79      3.20 o 
   0  21   3       66.14       58.88      5.26 o 
   1  21   3        6.22       11.91      4.50 o 
   2  21   3        6.35        3.67      4.72 o 
   3  21   3       23.36       23.74      4.72 o 
   4  21   3       27.01       41.64     11.43 o 
  -5  22   3        0.48        2.31      4.19 o 
  -4  22   3        4.10        8.82      4.32 o 
  -3  22   3        0.97        3.82      4.34 o 
  -2  22   3        7.10       14.59      3.48 o 
  -1  22   3       19.03       16.66      3.74 o 
   0  22   3        0.67       -2.35      3.68 o 
   1  22   3        0.77        3.33      4.59 o 
   2  22   3        3.82        3.78      4.83 o 
   3  22   3       17.44       13.12      5.18 o 
  -4  23   3        9.05        7.04      5.15 o 
  -3  23   3        1.76        3.58      4.37 o 
  -2  23   3        5.14        2.06      3.45 o 
  -1  23   3        6.58        7.71      3.74 o 
   0  23   3       14.54       19.60      3.96 o 
   1  23   3        4.44        6.38      4.77 o 
   2  23   3       16.20       10.81      5.23 o 
   3  23   3        0.15       -4.13     12.27 o 
  -4  24   3        7.82        8.20      5.21 o 
  -3  24   3        6.65       10.65      4.76 o 
  -2  24   3       19.22       17.78      4.06 o 
  -1  24   3        0.69        1.34      4.06 o 
   0  24   3        5.71        3.69      4.45 o 
   1  24   3        4.59        1.26      4.57 o 
   2  24   3        0.98        9.59     14.37 o 
  -3  25   3       11.36       14.96      5.72 o 
  -2  25   3        2.42       -2.03      4.15 o 
  -1  25   3        0.29        3.87      4.11 o 
   0  25   3        3.32       -0.13      4.53 o 
   1  25   3        4.10        1.57      7.92 o 
  -2  26   3        1.00       -3.62      7.45 o 
  -1  26   3       15.95       25.37      6.14 o 
   0  26   3        0.47        5.36      6.63 o 
  -8   0   4        1.93        4.95     12.29 o 
  -6   0   4       53.11       79.36     15.78 o 
  -4   0   4       27.44       23.13      4.81 o 
  -2   0   4      572.59      575.46      6.90 o 
   0   0   4      191.99      189.26      7.29 o 
   2   0   4       66.73       76.11      4.26 o 
   4   0   4        0.04        1.22      3.51 o 
   6   0   4        2.16        1.12      5.57 o 
  -8   1   4       40.62       60.92     19.59 o 
  -7   1   4      109.17       87.78     11.97 o 
  -6   1   4      170.17      137.29     12.89 o 
  -5   1   4       72.90       72.23      3.08 o 
  -4   1   4       10.18        6.72      3.91 o 
  -3   1   4      337.95      346.22      9.39 o 
  -2   1   4      117.65      116.69      2.30 o 
  -1   1   4      251.02      287.42      3.83 o 
   0   1   4       60.24       50.12      2.11 o 
   1   1   4      365.78      397.22      7.05 o 
   2   1   4        7.12        7.34      1.23 o 
   3   1   4       38.51       41.04      3.45 o 
   4   1   4       45.10       47.25      3.74 o 
   5   1   4       15.66       18.14      3.30 o 
   6   1   4       21.56       24.12      4.35 o 
  -8   2   4        1.07        1.08      7.32 o 
  -7   2   4        0.29       -0.23      7.17 o 
  -6   2   4       90.59       72.91     10.48 o 
  -5   2   4      371.18      369.99     16.90 o 
  -4   2   4      411.29      405.00     13.15 o 
  -3   2   4      115.02      126.13      6.09 o 
  -2   2   4      312.43      331.30      3.46 o 
  -1   2   4     3792.14     3867.89     22.00 o 
   0   2   4      893.66      926.34      8.35 o 
   1   2   4      281.36      284.94      5.97 o 
   2   2   4      192.81      193.17      6.03 o 
   3   2   4      329.93      329.41      7.18 o 
   4   2   4        3.82        6.05      2.62 o 
   5   2   4        0.04        1.92      3.07 o 
   6   2   4       11.96        4.64      4.03 o 
  -8   3   4       16.76       21.90      9.04 o 
  -7   3   4       23.29       27.94     15.58 o 
  -6   3   4      169.17      155.34     25.09 o 
  -5   3   4        0.44        1.21      0.69 o 
  -4   3   4       89.40       91.14     14.01 o 
  -3   3   4      922.09      941.63      9.17 o 
  -2   3   4      355.96      381.28      3.81 o 
  -1   3   4     4972.29     5027.73     21.17 o 
   0   3   4      261.28      272.82      4.22 o 
   1   3   4       24.95       23.34      1.38 o 
   2   3   4       52.86       49.45      2.67 o 
   3   3   4      135.66      143.80      4.94 o 
   4   3   4       29.66       30.99      3.11 o 
   5   3   4       97.30       90.13      5.23 o 
   6   3   4       45.74       53.87      7.36 o 
  -8   4   4        1.68        1.84      8.37 o 
  -7   4   4       25.10       49.08      9.31 o 
  -6   4   4      228.36      209.16     20.64 o 
  -5   4   4       49.85       43.48      1.70 o 
  -4   4   4      410.23      424.83      5.06 o 
  -3   4   4       42.10       42.21      2.01 o 
  -2   4   4      574.36      594.68      5.16 o 
  -1   4   4     2023.37     2134.54     20.16 o 
   0   4   4      296.78      299.80      3.55 o 
   1   4   4      186.69      187.44      6.04 o 
   2   4   4       44.25       47.17      2.67 o 
   3   4   4       42.52       38.73      3.06 o 
   4   4   4        1.10       -1.18      2.81 o 
   5   4   4        0.18        0.33      3.94 o 
   6   4   4       17.75       12.87      4.15 o 
  -8   5   4       26.09       26.68     14.02 o 
  -7   5   4       20.14       19.53     10.05 o 
  -6   5   4        0.20        0.05      5.04 o 
  -5   5   4        6.35        7.42      0.81 o 
  -4   5   4      258.78      281.39      5.04 o 
  -3   5   4      868.30      868.30     10.22 o 
  -2   5   4       70.48       64.38      2.32 o 
  -1   5   4       82.09       83.88      2.89 o 
   0   5   4      108.96      100.63      2.09 o 
   1   5   4       80.13       73.59      2.95 o 
   2   5   4        1.16        0.44      1.65 o 
   3   5   4        4.69        6.67      2.21 o 
   4   5   4        1.39        1.60      2.65 o 
   5   5   4       60.35       54.70      5.10 o 
   6   5   4        0.03        2.23      4.31 o 
  -8   6   4       10.20        7.43     11.23 o 
  -7   6   4        5.20        9.29      8.70 o 
  -6   6   4        1.01        3.69      5.26 o 
  -5   6   4        8.39       12.15      1.36 o 
  -4   6   4       39.93       37.26      1.57 o 
  -3   6   4       36.17       36.45      2.16 o 
  -2   6   4      181.72      186.14      4.34 o 
  -1   6   4       24.95       21.86      1.41 o 
   0   6   4      201.80      215.15      4.69 o 
   1   6   4       71.16       64.14      3.33 o 
   2   6   4      133.94      123.50      4.20 o 
   3   6   4       23.08       27.19      2.71 o 
   4   6   4      117.28      113.48      5.87 o 
   5   6   4       75.93       78.35      5.86 o 
   6   6   4       11.40        6.83      3.91 o 
  -8   7   4        9.41       13.30     11.97 o 
  -7   7   4        6.41        7.03      9.85 o 
  -6   7   4        3.77        2.90      5.21 o 
  -5   7   4       43.27       43.21      2.43 o 
  -4   7   4       79.47       77.70      2.28 o 
  -3   7   4        2.79        2.92      0.98 o 
  -2   7   4      178.16      178.09      2.79 o 
  -1   7   4      456.42      434.37      5.19 o 
   0   7   4       19.39       19.18      1.56 o 
   1   7   4       48.59       50.05      3.41 o 
   2   7   4        2.47        2.25      1.42 o 
   3   7   4      151.27      165.11      5.40 o 
   4   7   4      377.65      351.88      9.80 o 
   5   7   4        0.02       -0.83      3.69 o 
   6   7   4        1.42        5.61      5.05 o 
  -8   8   4        8.37        8.64     11.70 o 
  -7   8   4       57.59       68.61      9.78 o 
  -6   8   4        1.74       -4.74      5.37 o 
  -5   8   4      145.88      148.83      6.10 o 
  -4   8   4        0.02       -0.31      1.05 o 
  -3   8   4       38.54       41.10      1.85 o 
  -2   8   4       57.15       51.40      2.27 o 
  -1   8   4       90.49       78.53      3.85 o 
   0   8   4        0.01        0.34      1.38 o 
   1   8   4      426.78      420.59     10.38 o 
   2   8   4       46.08       47.65      3.56 o 
   3   8   4      108.55      112.94      5.52 o 
   4   8   4      122.72      136.66      6.57 o 
   5   8   4       11.01       12.40      3.63 o 
   6   8   4        2.41        0.57      7.71 o 
  -8   9   4       51.08       33.05     12.20 o 
  -7   9   4      126.26      137.17     12.55 o 
  -6   9   4        1.25       -3.57      6.03 o 
  -5   9   4        0.08       -0.61      1.80 o 
  -4   9   4        1.23        1.47      1.48 o 
  -3   9   4       25.30       22.86      2.34 o 
  -2   9   4      231.47      213.78      6.52 o 
  -1   9   4        0.63       -0.10      1.19 o 
   0   9   4        1.62        1.82      1.07 o 
   1   9   4       25.57       26.11      2.73 o 
   2   9   4        0.91        4.84      2.74 o 
   3   9   4      187.47      212.50      7.41 o 
   4   9   4      299.64      309.04      9.41 o 
   5   9   4       19.61       22.18      3.91 o 
   6   9   4        7.37       17.97      7.65 o 
  -8  10   4        0.00        2.42     13.13 o 
  -7  10   4       22.59       19.44      6.90 o 
  -6  10   4        1.09        0.93      6.71 o 
  -5  10   4       46.18       43.13      2.93 o 
  -4  10   4      105.00      107.27      4.94 o 
  -3  10   4       18.49       20.44      2.29 o 
  -2  10   4        3.22        4.71      1.51 o 
  -1  10   4       24.46       23.96      1.78 o 
   0  10   4       23.10       23.32      2.48 o 
   1  10   4      132.19      135.12      6.51 o 
   2  10   4     1035.36     1037.85     15.90 o 
   3  10   4      314.37      310.17     13.66 o 
   4  10   4        7.94       13.34      3.85 o 
   5  10   4       22.39       16.72      4.06 o 
  -8  11   4        2.41        1.79     12.40 o 
  -7  11   4       16.57       19.22      7.43 o 
  -6  11   4       42.42       41.00     10.25 o 
  -5  11   4        0.15        1.51      2.18 o 
  -4  11   4       50.79       49.35      3.17 o 
  -3  11   4        9.42        5.90      1.95 o 
  -2  11   4      435.45      436.45      7.88 o 
  -1  11   4      231.57      228.82      5.78 o 
   0  11   4       36.07       35.14      4.85 o 
   1  11   4       69.37       73.60      5.63 o 
   2  11   4       14.84       18.03      3.19 o 
   3  11   4      157.94      152.91      7.07 o 
   4  11   4        0.03        0.33      3.55 o 
   5  11   4       41.68       51.81      6.44 o 
  -7  12   4        0.61        5.66     10.47 o 
  -6  12   4       76.29       78.60     14.61 o 
  -5  12   4      199.89      210.99      6.82 o 
  -4  12   4        1.04        2.04      2.19 o 
  -3  12   4       18.21       19.21      2.52 o 
  -2  12   4        3.39        4.81      2.34 o 
  -1  12   4       13.03       12.53      1.70 o 
   0  12   4       68.18       64.16      5.02 o 
   1  12   4       26.74       19.98      3.96 o 
   2  12   4        4.97        1.16      3.73 o 
   3  12   4       11.64        3.47      4.32 o 
   4  12   4        0.12       -1.28      4.45 o 
   5  12   4       15.52       21.79      5.22 o 
  -7  13   4       20.39       17.05      8.48 o 
  -6  13   4       11.95       -8.90      9.55 o 
  -5  13   4        8.46        9.96      2.59 o 
  -4  13   4        0.01       -0.12      2.51 o 
  -3  13   4       74.98       81.16      4.65 o 
  -2  13   4       24.02       30.98      3.48 o 
  -1  13   4      147.41      148.77      6.10 o 
   0  13   4       11.88        7.54      3.12 o 
   1  13   4        3.23        5.21      3.41 o 
   2  13   4       63.55       63.93      5.99 o 
   3  13   4       22.11       16.88      4.45 o 
   4  13   4        1.74        3.30      4.42 o 
   5  13   4        2.57       -0.64      5.30 o 
  -7  14   4        0.06        3.70      9.77 o 
  -6  14   4       26.11       25.64      9.87 o 
  -5  14   4       77.31       87.53      5.37 o 
  -4  14   4        0.71        1.24      2.73 o 
  -3  14   4      115.60      103.24      5.61 o 
  -2  14   4       11.56        7.76      3.00 o 
  -1  14   4        4.74        2.82      2.78 o 
   0  14   4       56.70       50.51      4.54 o 
   1  14   4       41.02       40.72      4.60 o 
   2  14   4       36.88       33.56      4.65 o 
   3  14   4       17.71       17.31      4.65 o 
   4  14   4       12.73        9.14      4.68 o 
   5  14   4        0.21       -1.35      7.33 o 
  -7  15   4        1.43        1.41     10.86 o 
  -6  15   4       15.72       10.66      8.07 o 
  -5  15   4      195.94      173.23     10.30 o 
  -4  15   4      290.43      332.56      9.40 o 
  -3  15   4        0.23        1.78      2.92 o 
  -2  15   4      124.13      121.87      4.97 o 
  -1  15   4        1.51       -1.03      2.94 o 
   0  15   4      135.39      139.15      6.95 o 
   1  15   4        0.05        0.49      3.74 o 
   2  15   4        0.68       -0.81      4.15 o 
   3  15   4       25.20       23.43      5.46 o 
   4  15   4       23.94       20.53      5.23 o 
  -7  16   4       10.77       15.95     11.51 o 
  -6  16   4        1.72        8.92      8.13 o 
  -5  16   4      248.77      238.73     12.79 o 
  -4  16   4      106.56      116.66      7.21 o 
  -3  16   4        9.36       10.52      3.16 o 
  -2  16   4        1.32        2.68      2.77 o 
  -1  16   4        5.66        6.87      3.44 o 
   0  16   4      310.49      321.91     10.70 o 
   1  16   4        1.14       -2.64      4.02 o 
   2  16   4       59.21       68.25      6.71 o 
   3  16   4        9.57       15.06      4.58 o 
   4  16   4        1.93        2.07      4.90 o 
  -6  17   4        2.70        4.54      9.77 o 
  -5  17   4      146.42      153.23      8.53 o 
  -4  17   4       20.94       17.56      3.50 o 
  -3  17   4       16.94       23.52      3.52 o 
  -2  17   4        8.53       11.15      2.99 o 
  -1  17   4       61.97       56.54      5.11 o 
   0  17   4        2.33        2.67      3.39 o 
   1  17   4        3.61       -0.90      3.66 o 
   2  17   4       11.76       16.14      4.67 o 
   3  17   4       13.69       10.12      4.76 o 
   4  17   4       31.85       37.61      5.83 o 
  -6  18   4        0.67        6.30     11.98 o 
  -5  18   4        1.96       -0.87      4.36 o 
  -4  18   4        0.42        1.50      3.50 o 
  -3  18   4        1.69        0.64      3.55 o 
  -2  18   4        0.14       -0.87      3.09 o 
  -1  18   4        2.91        0.55      3.31 o 
   0  18   4       12.87        9.96      3.44 o 
   1  18   4        4.52        3.55      4.26 o 
   2  18   4        2.97        8.20      4.93 o 
   3  18   4       46.44       49.77      6.35 o 
   4  18   4        0.11        3.45     11.44 o 
  -6  19   4        5.68        8.35     12.80 o 
  -5  19   4        2.76        3.13      4.66 o 
  -4  19   4       15.28       10.55      3.84 o 
  -3  19   4       17.95       21.96      3.74 o 
  -2  19   4        0.08        1.47      3.39 o 
  -1  19   4       35.55       34.08      3.78 o 
   0  19   4        5.16        1.73      3.68 o 
   1  19   4       16.75       20.16      4.29 o 
   2  19   4        0.01        2.21      4.51 o 
   3  19   4        6.10        7.62      4.97 o 
  -5  20   4       18.16       23.84      5.23 o 
  -4  20   4       10.22       15.22      4.08 o 
  -3  20   4        0.02       -6.03      4.02 o 
  -2  20   4        0.04       -0.45      3.43 o 
  -1  20   4        6.79        5.14      3.42 o 
   0  20   4      115.29      117.24      7.07 o 
   1  20   4       43.13       41.23      5.61 o 
   2  20   4       39.01       36.26      5.47 o 
   3  20   4       11.66       20.05      5.41 o 
  -5  21   4        2.32        3.48      5.57 o 
  -4  21   4       13.26       12.05      4.40 o 
  -3  21   4        0.15        4.02      4.08 o 
  -2  21   4       60.43       65.73      5.19 o 
  -1  21   4        4.47        5.02      3.73 o 
   0  21   4       40.72       42.25      5.28 o 
   1  21   4       12.95       21.59      4.65 o 
   2  21   4        1.26        3.97      4.97 o 
   3  21   4        5.18       -0.67     11.27 o 
  -5  22   4        9.35       15.23      7.03 o 
  -4  22   4       10.41        5.81      5.92 o 
  -3  22   4       19.80       20.77      5.03 o 
  -2  22   4       10.25        7.62      4.01 o 
  -1  22   4        1.54        2.59      3.75 o 
   0  22   4        0.70        5.95      4.41 o 
   1  22   4       12.35       18.85      5.16 o 
   2  22   4        5.45        1.68      6.30 o 
  -4  23   4        0.12       -2.39      6.18 o 
  -3  23   4        0.01       -0.71      5.27 o 
  -2  23   4       12.54       13.00      4.79 o 
  -1  23   4       37.43       38.78      4.42 o 
   0  23   4       12.00       13.15      4.75 o 
   1  23   4        0.53        0.14      5.04 o 
  -3  24   4        0.68       -0.42      5.42 o 
  -2  24   4       28.56       38.80      4.92 o 
  -1  24   4       12.64       17.27      4.53 o 
   0  24   4        0.05        0.85      5.03 o 
  -2  25   4       18.25       26.12      5.26 o 
  -1  25   4        0.00       -2.00      7.52 o 
   0  25   4        0.80        7.39     12.47 o 
  -7   0   5      783.59      873.47     45.13 o 
  -5   0   5       92.12      129.10     15.50 o 
  -3   0   5      303.91      336.69     13.87 o 
  -1   0   5       14.34       13.90      1.87 o 
   1   0   5      132.51      136.83      7.20 o 
   3   0   5       35.75       46.04      5.15 o 
   5   0   5       45.31       49.94      8.07 o 
  -8   1   5        3.57        3.16      9.07 o 
  -7   1   5       31.39       37.95      9.39 o 
  -6   1   5      296.60      337.35     19.48 o 
  -5   1   5       41.24       51.00     16.38 o 
  -4   1   5       10.91       10.23      3.79 o 
  -3   1   5        1.11        0.84      1.22 o 
  -2   1   5       73.31       71.85      2.00 o 
  -1   1   5        0.48        0.45      1.22 o 
   0   1   5       53.70       54.98      3.05 o 
   1   1   5      290.82      294.54      7.23 o 
   2   1   5      150.17      149.15      4.95 o 
   3   1   5        7.17        7.63      2.67 o 
   4   1   5       13.16       13.18      3.35 o 
   5   1   5       29.53       30.51      6.43 o 
  -8   2   5       15.81       16.24     11.56 o 
  -7   2   5      167.56      176.80     29.86 o 
  -6   2   5      171.36      136.18     31.13 o 
  -5   2   5        3.32        7.21      4.38 o 
  -4   2   5       15.57       18.83      3.97 o 
  -3   2   5      135.68      137.19      3.23 o 
  -2   2   5       98.63       98.25      2.45 o 
  -1   2   5       55.45       52.57      2.27 o 
   0   2   5        0.11        1.35      1.33 o 
   1   2   5       24.41       25.22      1.81 o 
   2   2   5      141.65      148.06      4.96 o 
   3   2   5        3.51        4.36      2.42 o 
   4   2   5       69.32       70.36      7.63 o 
   5   2   5       14.11       15.98      4.22 o 
  -8   3   5        8.25        7.76      7.81 o 
  -7   3   5        0.01       -1.96      7.54 o 
  -6   3   5        3.81       12.83      6.41 o 
  -5   3   5       40.89       43.92      5.82 o 
  -4   3   5       15.08       23.28      4.38 o 
  -3   3   5        5.23        4.92      0.60 o 
  -2   3   5      582.42      595.23      6.07 o 
  -1   3   5      134.65      132.64      3.18 o 
   0   3   5      280.95      283.89      6.57 o 
   1   3   5      132.67      135.96      4.89 o 
   2   3   5      105.29      101.05      4.22 o 
   3   3   5        2.98        3.74      2.40 o 
   4   3   5       19.66       19.62      3.57 o 
   5   3   5       39.35       40.01      4.92 o 
  -8   4   5        1.68        0.96      8.47 o 
  -7   4   5        5.35       -3.64      8.39 o 
  -6   4   5       12.81        7.11      5.33 o 
  -5   4   5       19.77       17.41      4.66 o 
  -4   4   5      212.06      194.83     16.64 o 
  -3   4   5       63.10       57.59      2.34 o 
  -2   4   5      209.56      212.25      3.95 o 
  -1   4   5       15.51       13.65      1.70 o 
   0   4   5      112.17      108.60      2.85 o 
   1   4   5        1.70        1.65      1.56 o 
   2   4   5      101.45      103.31      4.96 o 
   3   4   5       70.75       81.87      4.38 o 
   4   4   5        1.50        1.04      3.89 o 
   5   4   5        6.80        4.46      3.88 o 
  -8   5   5       10.67       10.39      8.74 o 
  -7   5   5       24.38       17.99      7.94 o 
  -6   5   5        5.41       -1.18      6.36 o 
  -5   5   5       65.44       59.79      7.66 o 
  -4   5   5       86.19       79.72      4.27 o 
  -3   5   5        3.65        2.87      1.02 o 
  -2   5   5        1.63        1.77      1.24 o 
  -1   5   5       10.97        9.79      1.61 o 
   0   5   5        2.30        3.72      0.93 o 
   1   5   5      132.38      141.80      4.54 o 
   2   5   5        9.19        9.32      1.99 o 
   3   5   5        7.36       10.08      2.71 o 
   4   5   5        3.37       -0.91      3.33 o 
   5   5   5        0.10        2.90      4.05 o 
  -8   6   5        0.51        0.07      8.07 o 
  -7   6   5        7.64        9.12     11.45 o 
  -6   6   5       10.41        5.27      6.65 o 
  -5   6   5       27.89       27.66      6.24 o 
  -4   6   5      330.77      319.98      6.28 o 
  -3   6   5      265.32      257.45      7.91 o 
  -2   6   5      136.86      133.73      3.34 o 
  -1   6   5      291.16      315.11      5.75 o 
   0   6   5      169.54      179.69      4.25 o 
   1   6   5       79.50       77.45      3.31 o 
   2   6   5        0.81        3.48      2.47 o 
   3   6   5       25.63       26.24      3.00 o 
   4   6   5       15.99       18.95      4.10 o 
   5   6   5        0.94       -0.18      4.22 o 
  -8   7   5        2.24        1.00     10.17 o 
  -7   7   5       29.42       28.65      7.13 o 
  -6   7   5       15.84       23.23      9.33 o 
  -5   7   5       14.63       14.86      5.69 o 
  -4   7   5      209.90      204.77      4.00 o 
  -3   7   5      127.03      136.53      4.09 o 
  -2   7   5        0.34       -0.09      1.44 o 
  -1   7   5      268.03      268.77      5.50 o 
   0   7   5      959.61      965.71      9.38 o 
   1   7   5        1.29        1.58      2.08 o 
   2   7   5      190.57      193.73      7.04 o 
   3   7   5       15.11       15.06      2.92 o 
   4   7   5       58.77       61.60      4.98 o 
   5   7   5       41.82       41.07      4.73 o 
  -8   8   5        7.69       12.12     12.92 o 
  -7   8   5        6.25        2.35      7.38 o 
  -6   8   5        5.30        1.86      6.40 o 
  -5   8   5       30.06       19.23      6.46 o 
  -4   8   5       27.26       27.30      2.75 o 
  -3   8   5        0.41        1.20      1.98 o 
  -2   8   5        3.66        2.39      0.87 o 
  -1   8   5       87.64       87.12      3.55 o 
   0   8   5       25.29       31.11      2.78 o 
   1   8   5       10.61       10.03      2.54 o 
   2   8   5      254.31      266.09      7.34 o 
   3   8   5       22.84       21.50      3.21 o 
   4   8   5      126.22      133.40      6.69 o 
   5   8   5       13.77       14.36      4.85 o 
  -7   9   5       65.78       82.27     11.48 o 
  -6   9   5       15.53       13.70      6.61 o 
  -5   9   5        1.64       -0.49      6.01 o 
  -4   9   5        0.06       -2.04      1.84 o 
  -3   9   5        7.76        7.24      1.82 o 
  -2   9   5       41.14       40.20      3.35 o 
  -1   9   5       57.62       60.30      4.27 o 
   0   9   5       16.58       15.60      2.04 o 
   1   9   5        0.81        0.32      2.35 o 
   2   9   5      110.43      118.51      5.55 o 
   3   9   5        1.29        2.51      2.81 o 
   4   9   5        6.50        8.20      3.78 o 
   5   9   5       29.93       26.17     10.66 o 
  -7  10   5        9.05        4.95      7.88 o 
  -6  10   5       19.65       15.43      6.37 o 
  -5  10   5        6.67       10.59      7.77 o 
  -4  10   5        0.53       -0.29      2.06 o 
  -3  10   5      143.22      146.42      5.05 o 
  -2  10   5        5.49        3.39      2.46 o 
  -1  10   5       61.59       65.93      4.91 o 
   0  10   5        0.09        2.21      1.61 o 
   1  10   5      285.47      290.90      8.11 o 
   2  10   5       76.11       86.80      4.96 o 
   3  10   5       12.43       10.40      3.19 o 
   4  10   5        7.66        4.66      3.78 o 
   5  10   5       24.98       22.23      6.29 o 
  -7  11   5        6.27        5.03      8.70 o 
  -6  11   5        7.47       17.83      8.95 o 
  -5  11   5      116.39      114.92     11.30 o 
  -4  11   5        5.24        3.55      2.32 o 
  -3  11   5        1.21        4.17      2.14 o 
  -2  11   5       12.44       13.14      2.62 o 
  -1  11   5       71.62       64.87      4.36 o 
   0  11   5       24.34       23.30      3.69 o 
   1  11   5       60.37       60.76      5.59 o 
   2  11   5       27.17       28.19      3.39 o 
   3  11   5       55.11       50.00      4.33 o 
   4  11   5        5.51        2.76      4.03 o 
   5  11   5       11.15       11.32     12.02 o 
  -7  12   5        0.01       -0.95     11.54 o 
  -6  12   5        0.75        1.85     10.36 o 
  -5  12   5       52.81       58.17      9.12 o 
  -4  12   5       20.00       24.97      3.00 o 
  -3  12   5      227.52      233.37      7.76 o 
  -2  12   5        0.34        3.29      2.77 o 
  -1  12   5        4.55        4.39      2.64 o 
   0  12   5        5.85        2.69      3.62 o 
   1  12   5        0.02       -1.04      3.56 o 
   2  12   5        0.68       -0.52      3.71 o 
   3  12   5       50.34       47.90      5.10 o 
   4  12   5       20.20       18.77      4.43 o 
  -7  13   5        3.56        8.90     12.33 o 
  -6  13   5       26.54        4.57     10.05 o 
  -5  13   5        1.44        3.19      5.89 o 
  -4  13   5       38.38       33.93      3.71 o 
  -3  13   5      167.49      166.37      7.06 o 
  -2  13   5      436.24      470.27     13.67 o 
  -1  13   5        3.79        2.51      2.85 o 
   0  13   5       65.42       71.32      5.94 o 
   1  13   5       14.88       10.99      3.83 o 
   2  13   5        2.01        4.65      3.84 o 
   3  13   5       17.94       16.14      4.71 o 
   4  13   5        0.00       -0.78      4.93 o 
  -7  14   5        1.54        5.66     12.93 o 
  -6  14   5        0.03        6.21      9.72 o 
  -5  14   5       40.42       53.59     13.53 o 
  -4  14   5       67.57       58.65      9.02 o 
  -3  14   5      618.86      662.21     15.12 o 
  -2  14   5       39.04       46.32      4.46 o 
  -1  14   5        0.18       -0.63      3.05 o 
   0  14   5       42.05       36.87      5.34 o 
   1  14   5        0.06        0.27      4.14 o 
   2  14   5        6.97        4.95      4.03 o 
   3  14   5        0.42       -0.53      4.26 o 
   4  14   5        7.63        4.27      4.98 o 
  -6  15   5        0.00        5.42     10.09 o 
  -5  15   5       36.43       35.94      7.88 o 
  -4  15   5        3.48        7.40      4.21 o 
  -3  15   5       36.44       42.03      4.44 o 
  -2  15   5      209.55      203.00      8.28 o 
  -1  15   5       60.15       60.96      5.24 o 
   0  15   5        5.40        4.84      3.35 o 
   1  15   5       56.80       57.05      5.75 o 
   2  15   5        2.03        3.34      3.96 o 
   3  15   5        0.52       -0.32      4.55 o 
   4  15   5        8.52       14.49     13.51 o 
  -6  16   5        0.70       -0.86     10.71 o 
  -5  16   5        0.00        3.28      8.12 o 
  -4  16   5       11.79       22.97      4.97 o 
  -3  16   5        0.55       -1.32      2.94 o 
  -2  16   5        6.07        7.97      3.32 o 
  -1  16   5        0.98        1.32      3.39 o 
   0  16   5        0.36        0.60      3.71 o 
   1  16   5       13.71       18.92      4.37 o 
   2  16   5        1.25        1.51      4.53 o 
   3  16   5       18.26       16.97      4.94 o 
  -6  17   5        0.11        3.64     13.00 o 
  -5  17   5        5.12       14.71      6.95 o 
  -4  17   5       60.57       57.78      6.70 o 
  -3  17   5        0.25       -0.52      3.06 o 
  -2  17   5        0.60       -0.77      3.28 o 
  -1  17   5        5.36        5.34      3.36 o 
   0  17   5       12.30       22.48      5.06 o 
   1  17   5       10.88        9.40      4.63 o 
   2  17   5        5.07        5.27      4.80 o 
   3  17   5       23.83       22.12      5.69 o 
  -5  18   5       10.50       10.95      8.29 o 
  -4  18   5        7.80        3.38      4.75 o 
  -3  18   5        0.99        0.23      3.30 o 
  -2  18   5       56.72       61.37      4.81 o 
  -1  18   5        0.43        0.11      3.52 o 
   0  18   5        9.40       15.83      4.05 o 
   1  18   5       25.14       25.55      5.13 o 
   2  18   5       44.87       49.31      5.64 o 
   3  18   5       15.12       10.79     12.17 o 
  -5  19   5        0.10       -0.02      7.38 o 
  -4  19   5        0.62       -5.11      5.54 o 
  -3  19   5        0.00       -2.08      3.56 o 
  -2  19   5        2.51        0.90      3.85 o 
  -1  19   5        0.00        2.86      4.25 o 
   0  19   5       47.23       37.43      4.73 o 
   1  19   5        5.26       11.84      4.60 o 
   2  19   5        3.12        3.52      4.73 o 
  -5  20   5       16.72       22.46      9.49 o 
  -4  20   5        4.02        0.27      5.59 o 
  -3  20   5       21.24       21.39      4.78 o 
  -2  20   5        2.93        4.92      4.13 o 
  -1  20   5       11.81        9.52      4.11 o 
   0  20   5       18.64       22.17      4.44 o 
   1  20   5       40.72       48.98      5.71 o 
   2  20   5        5.99        9.88      5.31 o 
  -4  21   5        0.62       -0.90      6.26 o 
  -3  21   5        0.09       -5.99      5.21 o 
  -2  21   5        1.25        0.60      4.54 o 
  -1  21   5        9.18        9.45      4.47 o 
   0  21   5       58.92       65.68      6.01 o 
   1  21   5       91.54       95.64      7.59 o 
  -4  22   5        1.32        4.52      8.49 o 
  -3  22   5        7.63       13.40      6.08 o 
  -2  22   5        4.39        5.59      4.77 o 
  -1  22   5        5.77        6.78      4.42 o 
   0  22   5       45.43       40.85      7.32 o 
   1  22   5        4.05        1.53      8.16 o 
  -3  23   5        1.56        4.17     13.05 o 
  -2  23   5        3.66        3.81      5.76 o 
  -1  23   5        4.49        2.60      5.54 o 
   0  23   5        2.20        3.66      7.84 o 
  -8   0   6        2.68        8.11     10.63 o 
  -6   0   6      255.61      293.98     25.33 o 
  -4   0   6       50.23       54.16     14.72 o 
  -2   0   6      185.03      170.95      6.20 o 
   0   0   6       22.06       33.63      2.99 o 
   2   0   6      130.53      127.19      8.09 o 
   4   0   6       11.67       23.54      6.21 o 
  -8   1   6        6.37       17.70      8.01 o 
  -7   1   6      120.49      124.17     13.61 o 
  -6   1   6        4.98        5.61      7.17 o 
  -5   1   6        0.54        2.13      4.84 o 
  -4   1   6      255.06      284.66     12.09 o 
  -3   1   6        0.01       -0.35      2.58 o 
  -2   1   6       25.74       27.26      2.01 o 
  -1   1   6       27.05       28.69      2.41 o 
   0   1   6       39.66       40.45      2.40 o 
   1   1   6       19.39       17.82      2.66 o 
   2   1   6       16.94       14.87      2.96 o 
   3   1   6        3.78        3.49      3.45 o 
   4   1   6        8.25        9.85      3.97 o 
  -8   2   6        6.77       15.55     10.08 o 
  -7   2   6       23.13       18.28      9.28 o 
  -6   2   6       33.57       39.36      8.70 o 
  -5   2   6        6.02        8.62      5.46 o 
  -4   2   6      125.08      133.85      8.86 o 
  -3   2   6       15.76       14.42      1.56 o 
  -2   2   6       11.55        8.15      1.81 o 
  -1   2   6        3.45        2.14      1.60 o 
   0   2   6       55.19       58.76      3.06 o 
   1   2   6       38.08       31.41      3.17 o 
   2   2   6        5.48        2.03      2.79 o 
   3   2   6       24.30       17.31      3.99 o 
   4   2   6        2.16       -1.85      4.30 o 
  -8   3   6       11.22       12.06      8.94 o 
  -7   3   6       15.86       20.45      7.46 o 
  -6   3   6       19.90       21.32      5.88 o 
  -5   3   6      114.61      130.02      9.26 o 
  -4   3   6      264.75      279.04     12.34 o 
  -3   3   6        0.83        7.04      1.62 o 
  -2   3   6      162.66      164.49      6.09 o 
  -1   3   6      229.88      220.58      5.04 o 
   0   3   6        3.83        7.31      1.71 o 
   1   3   6      162.93      167.75      5.99 o 
   2   3   6        0.11        1.63      3.34 o 
   3   3   6       25.08       34.50      3.95 o 
   4   3   6        5.76        6.72      3.99 o 
  -7   4   6        2.30       -3.06      7.60 o 
  -6   4   6        3.76       10.28      5.21 o 
  -5   4   6       16.89       25.90      5.22 o 
  -4   4   6       87.25       87.21      7.49 o 
  -3   4   6        0.12       -1.41      1.80 o 
  -2   4   6      904.46      928.94     14.07 o 
  -1   4   6      914.17      914.56      9.96 o 
   0   4   6        6.95        3.78      2.01 o 
   1   4   6       32.88       30.99      2.99 o 
   2   4   6       16.07       12.74      2.80 o 
   3   4   6       13.11       11.12      3.50 o 
   4   4   6        0.38       -5.33      4.05 o 
  -7   5   6        2.82       -3.49      8.64 o 
  -6   5   6        5.41       10.24      5.78 o 
  -5   5   6        0.00        1.29      5.02 o 
  -4   5   6       26.44       33.89      4.37 o 
  -3   5   6       17.31       14.16      1.98 o 
  -2   5   6      639.29      625.58     15.14 o 
  -1   5   6      191.74      194.49      5.79 o 
   0   5   6       49.08       50.45      2.93 o 
   1   5   6        7.32        9.83      2.93 o 
   2   5   6       61.23       70.57      4.60 o 
   3   5   6        7.59        8.44      3.66 o 
   4   5   6       10.41       10.96      4.09 o 
  -7   6   6        1.65        7.74      6.21 o 
  -6   6   6       19.75       18.41      5.90 o 
  -5   6   6        0.19        1.05      4.76 o 
  -4   6   6        0.12        3.68      3.55 o 
  -3   6   6        6.05       18.26      3.49 o 
  -2   6   6       57.82       54.55      3.87 o 
  -1   6   6      298.41      288.58      6.79 o 
   0   6   6       36.41       47.57      4.16 o 
   1   6   6        6.30        5.08      2.39 o 
   2   6   6        0.16        0.04      2.73 o 
   3   6   6        1.91        4.50      3.50 o 
   4   6   6        3.77        1.12      4.25 o 
  -7   7   6        1.05        0.45      5.95 o 
  -6   7   6        2.05        4.54      7.47 o 
  -5   7   6       21.76       23.20      6.34 o 
  -4   7   6        9.49       10.73      4.24 o 
  -3   7   6       75.86       80.65      4.58 o 
  -2   7   6      107.97       94.26      4.35 o 
  -1   7   6       47.48       52.43      3.15 o 
   0   7   6       17.62       20.43      3.01 o 
   1   7   6       10.21       11.57      2.80 o 
   2   7   6       52.97       60.20      4.70 o 
   3   7   6       11.23       15.15      3.83 o 
   4   7   6       58.57       65.07      6.07 o 
  -7   8   6        0.02       -1.95      8.42 o 
  -6   8   6        5.43        1.36      6.36 o 
  -5   8   6        8.62        6.71      6.72 o 
  -4   8   6       10.14        9.50      4.98 o 
  -3   8   6       37.21       35.76      2.90 o 
  -2   8   6        0.30        1.08      2.38 o 
  -1   8   6       24.17       26.43      3.82 o 
   0   8   6        7.81        5.88      3.96 o 
   1   8   6       28.05       26.75      4.24 o 
   2   8   6      108.98      108.89      5.35 o 
   3   8   6      218.27      217.94      8.31 o 
   4   8   6       85.82       71.60      6.17 o 
  -7   9   6        2.09       -4.71      6.90 o 
  -6   9   6        1.36       -1.45      7.90 o 
  -5   9   6       65.27       62.98     12.02 o 
  -4   9   6        1.17        5.68      9.85 o 
  -3   9   6       53.42       52.80      3.37 o 
  -2   9   6       63.67       64.16      4.32 o 
  -1   9   6        1.86        2.95      3.29 o 
   0   9   6        0.18       -1.03      3.40 o 
   1   9   6       33.69       30.92      4.38 o 
   2   9   6      145.62      154.33      8.05 o 
   3   9   6        9.49       14.06      4.37 o 
   4   9   6       27.42       20.54      6.19 o 
  -7  10   6       35.85       19.87      9.11 o 
  -6  10   6       74.03       70.21     13.99 o 
  -5  10   6       15.58       28.38      7.49 o 
  -4  10   6        4.45        4.41      6.17 o 
  -3  10   6       14.74       13.42      2.55 o 
  -2  10   6       33.89       33.12      4.58 o 
  -1  10   6        0.17        0.00      3.52 o 
   0  10   6       40.23       45.56      4.73 o 
   1  10   6       21.45       18.98      4.35 o 
   2  10   6       64.65       73.38      6.19 o 
   3  10   6      117.67      109.05      7.37 o 
   4  10   6       67.46       55.30     12.70 o 
  -7  11   6        0.45        2.11     10.67 o 
  -6  11   6       38.77       36.35     12.59 o 
  -5  11   6        5.47       -0.93      5.56 o 
  -4  11   6       10.24       10.09      6.44 o 
  -3  11   6       10.58        8.81      2.43 o 
  -2  11   6        0.22        1.35      2.94 o 
  -1  11   6        1.53        2.56      3.47 o 
   0  11   6        1.82        1.30      3.75 o 
   1  11   6       24.66       25.24      4.31 o 
   2  11   6       42.59       43.72      5.04 o 
   3  11   6       24.53       29.25      5.17 o 
  -6  12   6        0.94        2.26     12.16 o 
  -5  12   6        1.01       -4.89      7.39 o 
  -4  12   6        0.16        4.00      6.56 o 
  -3  12   6        2.75        7.64      3.07 o 
  -2  12   6       36.21       38.70      4.11 o 
  -1  12   6       31.08       35.92      4.05 o 
   0  12   6        8.35        3.14      3.54 o 
   1  12   6      114.28      109.79      8.26 o 
   2  12   6        0.04       -2.02      4.45 o 
   3  12   6       12.01       17.56      4.48 o 
  -6  13   6       13.30        1.78     11.00 o 
  -5  13   6       29.48       31.29      7.97 o 
  -4  13   6        1.62       -2.34      6.16 o 
  -3  13   6       17.79       16.42      3.25 o 
  -2  13   6       16.81       15.98      3.46 o 
  -1  13   6        2.37        7.55      3.39 o 
   0  13   6       15.20        8.54      3.85 o 
   1  13   6        0.12        1.91      4.57 o 
   2  13   6        0.66       -2.87      4.72 o 
   3  13   6        7.27        3.46      5.36 o 
  -6  14   6        3.07       17.16     10.76 o 
  -5  14   6        3.16        2.00      7.30 o 
  -4  14   6       14.23       11.80      7.68 o 
  -3  14   6        8.61       10.39      3.26 o 
  -2  14   6        2.09        2.40      3.43 o 
  -1  14   6       93.80      104.91      8.93 o 
   0  14   6       11.83        6.91      3.71 o 
   1  14   6        0.58        5.04      4.59 o 
   2  14   6        4.04        1.19      4.85 o 
   3  14   6       10.88        7.81      6.12 o 
  -6  15   6        4.12       -5.37     11.25 o 
  -5  15   6       19.55       35.71      8.53 o 
  -4  15   6        2.29        1.52      9.80 o 
  -3  15   6       17.48       19.99      4.79 o 
  -2  15   6        1.43        1.01      3.67 o 
  -1  15   6        1.31        4.93      3.87 o 
   0  15   6       60.23       57.31      4.99 o 
   1  15   6        9.40       13.60      5.48 o 
   2  15   6       19.63       16.26      5.00 o 
   3  15   6        0.28       -6.16     12.37 o 
  -5  16   6       48.27       31.56      8.32 o 
  -4  16   6        2.09        9.36     11.61 o 
  -3  16   6        9.27        8.38      3.87 o 
  -2  16   6        8.64       15.40      3.98 o 
  -1  16   6       42.04       44.78      4.74 o 
   0  16   6        3.91        5.21      4.11 o 
   1  16   6        0.45        0.59      5.12 o 
   2  16   6        0.04       -0.64      5.36 o 
  -5  17   6      147.77      140.00     26.84 o 
  -4  17   6       18.30       20.81     10.26 o 
  -3  17   6        4.70        5.37      4.14 o 
  -2  17   6        1.50        2.79      4.18 o 
  -1  17   6        0.02        0.16      4.30 o 
   0  17   6        0.34        0.33      4.08 o 
   1  17   6        2.42       -0.19      5.31 o 
   2  17   6        3.41       -5.05      7.15 o 
  -4  18   6        4.28        7.89      9.53 o 
  -3  18   6        1.24       -0.71      5.25 o 
  -2  18   6        2.57        1.68      4.28 o 
  -1  18   6       39.39       39.60      5.19 o 
   0  18   6        4.26        2.97      4.50 o 
   1  18   6        5.78        2.26      5.21 o 
  -4  19   6        4.05        2.01     11.38 o 
  -3  19   6        2.46        1.59      5.45 o 
  -2  19   6        5.18        5.54      4.66 o 
  -1  19   6        0.62        4.81      5.19 o 
   0  19   6        1.47       -0.28      4.48 o 
   1  19   6        5.28        3.71      6.23 o 
  -3  20   6        5.83        6.02      7.76 o 
  -2  20   6        5.22        7.88      4.66 o 
  -1  20   6        0.88        3.39      5.72 o 
   0  20   6        0.37        8.55      6.34 o 
  -3  21   6        0.13       -6.34     13.25 o 
  -2  21   6        0.41       -4.13      7.29 o 
  -1  21   6        0.08        6.27      6.50 o 
  -7   0   7      467.55      489.02     35.97 o 
  -5   0   7       11.50       16.07      9.51 o 
  -3   0   7       24.06       36.14      6.21 o 
  -1   0   7        4.87        6.49      2.95 o 
   1   0   7        2.45        3.16      4.05 o 
   3   0   7        9.69        8.47      6.27 o 
  -7   1   7       22.12       47.09     10.75 o 
  -6   1   7       27.09       19.85      7.70 o 
  -5   1   7        3.05        0.88      4.78 o 
  -4   1   7       10.33       12.81      4.46 o 
  -3   1   7       70.13       68.47      5.94 o 
  -2   1   7        0.52        0.98      1.86 o 
  -1   1   7       13.05       15.88      2.06 o 
   0   1   7       15.39       14.32      2.23 o 
   1   1   7       16.62       17.05      4.27 o 
   2   1   7        3.18       -1.85      4.03 o 
   3   1   7        2.52        4.30      4.64 o 
  -7   2   7       96.78       85.83     11.97 o 
  -6   2   7       12.44        9.61      7.55 o 
  -5   2   7        2.70        1.40      4.68 o 
  -4   2   7       17.27       17.81      4.15 o 
  -3   2   7        0.32       -2.06      3.19 o 
  -2   2   7       12.22       14.11      2.97 o 
  -1   2   7        0.45        0.93      1.89 o 
   0   2   7       27.98       26.94      2.51 o 
   1   2   7       54.24       46.38      4.46 o 
   2   2   7        2.74        2.64      3.91 o 
   3   2   7        2.83        1.88      4.24 o 
  -7   3   7       14.33       12.64      9.01 o 
  -6   3   7        2.23        4.07      6.01 o 
  -5   3   7        0.03        0.70      5.01 o 
  -4   3   7       14.10       13.54      4.44 o 
  -3   3   7        0.57       -0.37      3.17 o 
  -2   3   7        0.38        2.10      2.57 o 
  -1   3   7        8.19        8.22      2.04 o 
   0   3   7       20.90       19.63      2.86 o 
   1   3   7       41.26       36.63      4.29 o 
   2   3   7       39.19       42.74      7.24 o 
   3   3   7        0.15        1.32      4.42 o 
  -7   4   7        5.20        1.94      9.38 o 
  -6   4   7        3.00        4.23      5.96 o 
  -5   4   7        1.70       -0.60      5.14 o 
  -4   4   7        2.19        2.48      4.31 o 
  -3   4   7        0.30        4.08      3.90 o 
  -2   4   7       41.34       42.68      3.74 o 
  -1   4   7       31.19       33.04      2.99 o 
   0   4   7       42.89       50.78      4.28 o 
   1   4   7       43.16       53.55      6.12 o 
   2   4   7        9.09       11.68      3.69 o 
   3   4   7        5.89        9.32      4.38 o 
  -7   5   7        0.75       -1.30      9.49 o 
  -6   5   7        0.03        0.05      5.41 o 
  -5   5   7        1.68       -1.55      5.42 o 
  -4   5   7        0.21        1.46      4.00 o 
  -3   5   7       78.33       71.66      6.70 o 
  -2   5   7      154.25      144.07      7.96 o 
  -1   5   7      186.22      191.69     10.08 o 
   0   5   7       33.58       31.22      4.61 o 
   1   5   7       14.86       13.97      3.37 o 
   2   5   7       10.16       14.62      3.88 o 
   3   5   7       14.90       16.68      4.41 o 
  -7   6   7        0.71       -1.04      7.02 o 
  -6   6   7        0.00        4.73      5.46 o 
  -5   6   7       85.47       86.79      8.17 o 
  -4   6   7       16.76       16.82      5.07 o 
  -3   6   7       10.96        2.95      4.46 o 
  -2   6   7       10.56        9.34      3.45 o 
  -1   6   7       47.92       45.32      5.89 o 
   0   6   7       75.93       69.77      7.05 o 
   1   6   7       76.02       81.27      6.76 o 
   2   6   7       37.80       32.53      4.99 o 
   3   6   7        0.83        5.28      5.75 o 
  -7   7   7        0.17       -2.24      6.31 o 
  -6   7   7        0.38       -0.25      5.74 o 
  -5   7   7       19.16       22.10      5.94 o 
  -4   7   7       52.17       44.10      6.02 o 
  -3   7   7        8.16        4.03      4.43 o 
  -2   7   7       73.11       76.46      6.59 o 
  -1   7   7       26.84       23.15      4.82 o 
   0   7   7        1.61       11.69      6.57 o 
   1   7   7       25.37       23.89      5.66 o 
   2   7   7       56.65       63.19      6.38 o 
   3   7   7        0.02        1.71      5.38 o 
  -7   8   7        0.05        5.77     11.44 o 
  -6   8   7        0.13       -6.92      5.72 o 
  -5   8   7       68.41       59.18      9.19 o 
  -4   8   7       89.46       90.52      7.91 o 
  -3   8   7        9.31        6.20      4.31 o 
  -2   8   7        5.72        9.86      4.10 o 
  -1   8   7        0.49        1.43      3.65 o 
   0   8   7       36.86       34.69      4.67 o 
   1   8   7       58.82       58.89      6.06 o 
   2   8   7       41.39       32.05      6.52 o 
   3   8   7        0.16        1.25      7.39 o 
  -7   9   7        0.01       -3.18     13.06 o 
  -6   9   7        0.18        2.41      6.52 o 
  -5   9   7       28.50       22.65      6.54 o 
  -4   9   7       20.98       16.43      4.83 o 
  -3   9   7       11.07       14.94      4.29 o 
  -2   9   7        1.98        1.22      4.15 o 
  -1   9   7       20.06       23.87      4.03 o 
   0   9   7        0.57       -0.02      4.55 o 
   1   9   7        7.35       11.19      4.57 o 
   2   9   7       33.58       26.91      5.44 o 
   3   9   7        0.01        1.77     10.17 o 
  -6  10   7       23.69       15.00     13.06 o 
  -5  10   7        2.89       -1.37      7.04 o 
  -4  10   7       11.30       24.40      7.30 o 
  -3  10   7        0.08       -0.45      3.87 o 
  -2  10   7        0.35        2.57      4.69 o 
  -1  10   7        1.18        0.71      3.89 o 
   0  10   7        3.15        0.20      4.64 o 
   1  10   7        3.18       -1.99      4.29 o 
   2  10   7       30.44       35.06      5.84 o 
  -6  11   7        1.46       12.16     11.33 o 
  -5  11   7       10.85       -0.86      6.94 o 
  -4  11   7       42.47       32.24      7.55 o 
  -3  11   7      139.52      158.17     13.61 o 
  -2  11   7        7.07        1.92      4.73 o 
  -1  11   7        9.60       11.03      4.26 o 
   0  11   7        5.44        3.23      4.58 o 
   1  11   7       19.61       22.63      5.08 o 
   2  11   7        6.65        9.95      6.41 o 
  -6  12   7       18.87       36.97     11.26 o 
  -5  12   7        0.73        1.28      7.35 o 
  -4  12   7       93.76       74.94      9.90 o 
  -3  12   7       71.06       82.30     10.73 o 
  -2  12   7        3.41        4.18      7.62 o 
  -1  12   7       14.32       16.46      4.04 o 
   0  12   7       54.57       50.55      7.64 o 
   1  12   7        9.73        3.85      5.32 o 
   2  12   7        3.17        3.93      6.09 o 
  -5  13   7        0.16       -3.00      8.42 o 
  -4  13   7       74.46       81.02     11.30 o 
  -3  13   7       62.95       61.14      9.16 o 
  -2  13   7        1.22       -1.17      7.59 o 
  -1  13   7        5.77        6.44      4.26 o 
   0  13   7       13.67       13.37      5.23 o 
   1  13   7        0.03        2.19      6.00 o 
   2  13   7        0.34       -2.84      6.93 o 
  -5  14   7        0.05        4.93      7.70 o 
  -4  14   7        0.00        0.94      8.45 o 
  -3  14   7       81.50       75.71     11.03 o 
  -2  14   7        9.14        6.16      8.62 o 
  -1  14   7        3.12        6.97      4.66 o 
   0  14   7        0.01        0.72      5.30 o 
   1  14   7       11.87       13.82      6.32 o 
  -4  15   7        0.43       -5.12      8.10 o 
  -3  15   7       22.67       21.72      7.92 o 
  -2  15   7       31.80       34.46      8.57 o 
  -1  15   7        0.62       -3.44      4.65 o 
   0  15   7        1.12        1.14      5.15 o 
   1  15   7        0.29       -1.58      6.37 o 
  -4  16   7        2.17       -5.80      7.57 o 
  -3  16   7       47.22       30.04      8.02 o 
  -2  16   7        5.75        5.87      8.02 o 
  -1  16   7        4.91        0.96      5.28 o 
   0  16   7        5.16        3.17      5.86 o 
   1  16   7        9.75        5.81      7.96 o 
  -3  17   7        3.22        0.60      9.37 o 
  -2  17   7       17.28       22.51      9.26 o 
  -1  17   7        6.35        7.59      5.68 o 
   0  17   7        8.89        6.42      7.05 o 
  -1  18   7        0.43        6.41      8.01 o 
  -6   0   8       20.08       20.40      9.98 o 
  -4   0   8       81.74       86.75      9.57 o 
  -2   0   8        1.47        1.13      5.18 o 
   0   0   8        0.01        6.36      4.74 o 
   2   0   8       20.28       14.06      7.50 o 
  -7   1   8       55.77       51.86     13.73 o 
  -6   1   8        4.83        1.16     10.24 o 
  -5   1   8      108.00      125.66     12.27 o 
  -4   1   8       19.30       11.51      4.85 o 
  -3   1   8        0.53       -3.19      5.25 o 
  -2   1   8        1.32       -2.10      4.28 o 
  -1   1   8        1.41        2.01      3.89 o 
   0   1   8        4.12        3.59      3.62 o 
   1   1   8       11.95        6.02      3.96 o 
   2   1   8        3.97        4.12      4.90 o 
  -7   2   8        2.41        1.74     11.39 o 
  -6   2   8        7.12       13.28      8.19 o 
  -5   2   8       11.84       14.55      5.69 o 
  -4   2   8       13.43        4.01      4.56 o 
  -3   2   8       15.96       11.87     11.83 o 
  -2   2   8        3.02        3.01      4.58 o 
  -1   2   8        6.38        4.12      5.86 o 
   0   2   8       11.98       10.28      4.34 o 
   1   2   8       18.88       10.35      4.88 o 
   2   2   8        0.19       -4.43      6.50 o 
  -6   3   8        0.40        0.95      8.74 o 
  -5   3   8        0.37       -0.54      5.27 o 
  -4   3   8       36.95       33.50      5.49 o 
  -3   3   8        1.06       -6.05      5.68 o 
  -2   3   8       18.32       14.26      4.89 o 
  -1   3   8        4.39        4.21      6.18 o 
   0   3   8        3.92        3.45      4.07 o 
   1   3   8        3.04        2.74      5.41 o 
   2   3   8        0.92        0.65      6.28 o 
  -6   4   8        1.82        1.97      7.28 o 
  -5   4   8        4.59        1.98      5.45 o 
  -4   4   8        0.06        1.99      5.63 o 
  -3   4   8       15.42       11.35      6.39 o 
  -2   4   8       11.00       13.93      4.81 o 
  -1   4   8       30.59       32.09      5.86 o 
   0   4   8       17.52       20.65      4.20 o 
   1   4   8       21.56       14.55      5.06 o 
   2   4   8        7.00       12.81      6.49 o 
  -6   5   8       10.68       10.82      6.88 o 
  -5   5   8        0.90       -3.46      5.60 o 
  -4   5   8        1.07        4.09      4.94 o 
  -3   5   8        3.32        0.06      5.43 o 
  -2   5   8      342.77      340.82     14.49 o 
  -1   5   8       25.63       18.49      5.25 o 
   0   5   8       24.21       26.26      4.76 o 
   1   5   8       12.31       11.29      4.71 o 
   2   5   8        7.73       11.68      6.51 o 
  -6   6   8        2.20        0.83      6.15 o 
  -5   6   8        1.97        4.71      7.21 o 
  -4   6   8       15.32       22.21      6.84 o 
  -3   6   8       82.10       74.32      9.40 o 
  -2   6   8      160.05      152.35     10.11 o 
  -1   6   8       65.05       54.13      6.47 o 
   0   6   8        0.08       -2.69      6.45 o 
   1   6   8        3.43        3.25      5.14 o 
  -6   7   8        6.63        8.99      8.03 o 
  -5   7   8        1.46        0.43      6.72 o 
  -4   7   8        7.83        9.78      6.06 o 
  -3   7   8       40.32       23.51      6.19 o 
  -2   7   8       82.61       80.72      9.73 o 
  -1   7   8       25.79       17.60      6.77 o 
   0   7   8        0.55        4.79      6.32 o 
   1   7   8       26.02       32.17      5.64 o 
  -6   8   8        6.46        8.02     11.06 o 
  -5   8   8       11.13       20.22      8.15 o 
  -4   8   8        0.02        9.31      6.84 o 
  -3   8   8        0.80       -0.51      6.30 o 
  -2   8   8       54.28       42.79      5.76 o 
  -1   8   8        4.26        3.65      7.55 o 
   0   8   8        0.09        0.94      5.90 o 
   1   8   8       15.10       16.72      6.37 o 
  -6   9   8       12.55       18.92      9.92 o 
  -5   9   8        2.12       10.69      7.83 o 
  -4   9   8       10.04       13.49      8.12 o 
  -3   9   8       21.54       21.90      7.42 o 
  -2   9   8        3.45        8.14      5.53 o 
  -1   9   8        7.73        2.33      8.84 o 
   0   9   8        1.04       -4.71      6.38 o 
   1   9   8        0.96       -5.73      6.44 o 
  -5  10   8        0.93       -5.64      6.92 o 
  -4  10   8        4.19        1.35      7.02 o 
  -3  10   8        1.51       -3.46      5.89 o 
  -2  10   8        5.68        1.75      7.87 o 
  -1  10   8        0.68        3.44      8.89 o 
   0  10   8        0.16       -4.01      6.90 o 
   1  10   8        5.60        2.09      8.57 o 
  -5  11   8        0.01        8.92      8.20 o 
  -4  11   8        0.90        6.29      8.44 o 
  -3  11   8        3.23        5.67      6.41 o 
  -2  11   8        0.39        9.69      8.90 o 
  -1  11   8        0.00       -3.45      9.09 o 
   0  11   8        4.86        5.81      6.24 o 
  -4  12   8        0.42        7.17      7.69 o 
  -3  12   8        0.83        0.76      6.92 o 
  -2  12   8        0.38        0.50      8.12 o 
  -1  12   8        7.14       16.52      9.65 o 
   0  12   8        1.14        0.19      8.04 o 
  -4  13   8        0.55       -4.91     13.22 o 
  -3  13   8        0.85       -3.32      6.31 o 
  -2  13   8        0.39        1.59      9.32 o 
  -1  13   8       20.06       22.42     10.62 o 
   0  13   8       11.62       15.34      8.54 o 
  -3  14   8        1.55        6.45     10.76 o 
  -2  14   8        5.37       17.33     11.60 o 
  -1  14   8       17.56       24.16     14.93 o 
  -5   1   9        3.93       20.40     12.03 o 
  -4   1   9        1.78        7.04     10.94 o 
  -5   2   9        0.24       -1.94     12.73 o 
  -4   2   9        0.01        4.83     10.89 o 
  -3   2   9        0.89        3.89      9.23 o 
  -5   3   9        1.52       -0.95      7.71 o 
  -4   3   9        3.53        2.11     11.28 o 
  -3   3   9        2.01       -2.32      7.12 o 
  -2   3   9       12.92       16.77     11.07 o 
  -1   3   9       19.39       28.94      8.77 o 
   0   3   9        8.11       18.52     11.12 o 
  -5   4   9        0.10       -5.86     10.87 o 
  -4   4   9        0.10       -3.18      9.33 o 
  -3   4   9        0.06       -0.15      7.00 o 
  -2   4   9        4.47        5.61      8.51 o 
  -1   4   9       37.60       43.92     13.48 o 
  -5   5   9        1.36       -3.94     11.04 o 
  -4   5   9        3.23        5.82     11.56 o 
  -3   5   9        1.26        7.90      7.90 o 
  -2   5   9       38.00       24.02      7.91 o 
  -1   5   9       13.10        7.24     14.19 o 
  -4   6   9        0.88        0.69      7.76 o 
  -3   6   9       33.41       18.64      8.48 o 
  -2   6   9        3.95        6.16      8.68 o 
  -1   6   9        0.20        1.30      8.96 o 
  -4   7   9        2.32        3.91     10.78 o 
  -3   7   9       14.69       11.80      9.40 o 
  -2   7   9        3.75       -9.58      8.98 o 
  -1   7   9        0.95        4.18     10.68 o 
  -4   8   9        0.74        1.52      9.35 o 
  -3   8   9       15.25       12.31      8.84 o 
  -2   8   9        4.14        0.08      7.59 o 
  -3   9   9       17.83       16.17      8.69 o 
  -2   9   9        0.40       -1.52      7.37 o 
                                                 
